# Supplementary material for: The semantic basis of taste-shape associations
Source: PeerJ. 2016 Feb 4;4:e1644. doi: 10.7717/peerj.1644 (PMC4783761; doi:10.7717/peerj.1644)
Supplement: Supplemental Information 2 [file peerj-04-1644-s002.xlsx]

## Sheet: Data
P	Gender	Age	Task	Practice-Experiment	Congruence	Response	RTs	Accuracy
1	female	39	taste	Practice	Congruent	a1	1418	1
1	female	39	taste	Practice	Congruent	a1	1215	1
1	female	39	taste	Practice	Incongruent	a1	1332	1
1	female	39	taste	Practice	Incongruent	a1	1083	1
1	female	39	taste	Practice	Congruent	a2	918	0
1	female	39	taste	Practice	Congruent	a2	1849	1
1	female	39	taste	Practice	Incongruent	a2	1416	1
1	female	39	taste	Practice	Incongruent	a2	867	1
1	female	39	taste	Practice	Congruent	r1	1666	1
1	female	39	taste	Practice	Congruent	r1	1434	1
1	female	39	taste	Practice	Incongruent	r1	2215	1
1	female	39	taste	Practice	Incongruent	r1	1067	1
1	female	39	taste	Practice	Congruent	r2	1348	0
1	female	39	taste	Practice	Congruent	r2	1099	1
1	female	39	taste	Practice	Incongruent	r2	2416	1
1	female	39	taste	Practice	Incongruent	r2	2133	1
1	female	39	shape	Practice	Congruent	sour	1783	1
1	female	39	shape	Practice	Congruent	sour	1216	1
1	female	39	shape	Practice	Congruent	sour	1383	1
1	female	39	shape	Practice	Congruent	sour	1450	1
1	female	39	shape	Practice	Incongruent	sour	1500	1
1	female	39	shape	Practice	Incongruent	sour	1902	0
1	female	39	shape	Practice	Incongruent	sour	1199	1
1	female	39	shape	Practice	Incongruent	sour	1500	1
1	female	39	shape	Practice	Congruent	sweet	1333	1
1	female	39	shape	Practice	Congruent	sweet	1333	1
1	female	39	shape	Practice	Congruent	sweet	969	0
1	female	39	shape	Practice	Congruent	sweet	1232	1
1	female	39	shape	Practice	Incongruent	sweet	932	1
1	female	39	shape	Practice	Incongruent	sweet	1449	0
1	female	39	shape	Practice	Incongruent	sweet	1350	0
1	female	39	shape	Practice	Incongruent	sweet	1248	0
1	female	39	taste	Experiment	Congruent	a1	1367	1
1	female	39	taste	Experiment	Congruent	a1	2550	1
1	female	39	taste	Experiment	Incongruent	a1	1235	1
1	female	39	taste	Experiment	Incongruent	a1	1049	1
1	female	39	taste	Experiment	Congruent	a2	1300	1
1	female	39	taste	Experiment	Congruent	a2	1517	1
1	female	39	taste	Experiment	Incongruent	a2	1200	1
1	female	39	taste	Experiment	Incongruent	a2	1165	1
1	female	39	taste	Experiment	Congruent	a3	1282	1
1	female	39	taste	Experiment	Congruent	a3	2017	1
1	female	39	taste	Experiment	Incongruent	a3	1183	1
1	female	39	taste	Experiment	Incongruent	a3	2101	1
1	female	39	taste	Experiment	Congruent	a4	2383	1
1	female	39	taste	Experiment	Congruent	a4	2134	1
1	female	39	taste	Experiment	Incongruent	a4	1535	1
1	female	39	taste	Experiment	Incongruent	a4	1817	1
1	female	39	taste	Experiment	Congruent	r1	1733	1
1	female	39	taste	Experiment	Congruent	r1	1251	1
1	female	39	taste	Experiment	Incongruent	r1	1818	1
1	female	39	taste	Experiment	Incongruent	r1	1453	1
1	female	39	taste	Experiment	Congruent	r2	1467	1
1	female	39	taste	Experiment	Congruent	r2	1316	1
1	female	39	taste	Experiment	Incongruent	r2	1234	1
1	female	39	taste	Experiment	Incongruent	r2	2401	1
1	female	39	taste	Experiment	Congruent	r3	1800	1
1	female	39	taste	Experiment	Congruent	r3	1549	1
1	female	39	taste	Experiment	Incongruent	r3	1432	1
1	female	39	taste	Experiment	Incongruent	r3	1383	1
1	female	39	taste	Experiment	Congruent	r4	1432	1
1	female	39	taste	Experiment	Congruent	r4	2117	0
1	female	39	taste	Experiment	Incongruent	r4	1000	1
1	female	39	taste	Experiment	Incongruent	r4	1500	1
1	female	39	shape	Experiment	Congruent	sour	1833	1
1	female	39	shape	Experiment	Congruent	sour	1637	1
1	female	39	shape	Experiment	Congruent	sour	1335	1
1	female	39	shape	Experiment	Congruent	sour	1200	1
1	female	39	shape	Experiment	Congruent	sour	1301	1
1	female	39	shape	Experiment	Congruent	sour	2016	1
1	female	39	shape	Experiment	Congruent	sour	1650	1
1	female	39	shape	Experiment	Congruent	sour	1233	1
1	female	39	shape	Experiment	Incongruent	sour	866	1
1	female	39	shape	Experiment	Incongruent	sour	1668	0
1	female	39	shape	Experiment	Incongruent	sour	1301	1
1	female	39	shape	Experiment	Incongruent	sour	1250	1
1	female	39	shape	Experiment	Incongruent	sour	1100	1
1	female	39	shape	Experiment	Incongruent	sour	1101	1
1	female	39	shape	Experiment	Incongruent	sour	933	1
1	female	39	shape	Experiment	Incongruent	sour	1066	1
1	female	39	shape	Experiment	Congruent	sweet	1584	1
1	female	39	shape	Experiment	Congruent	sweet	1268	1
1	female	39	shape	Experiment	Congruent	sweet	1234	1
1	female	39	shape	Experiment	Congruent	sweet	1133	1
1	female	39	shape	Experiment	Congruent	sweet	1051	1
1	female	39	shape	Experiment	Congruent	sweet	1384	1
1	female	39	shape	Experiment	Congruent	sweet	1001	1
1	female	39	shape	Experiment	Congruent	sweet	1433	1
1	female	39	shape	Experiment	Incongruent	sweet	864	1
1	female	39	shape	Experiment	Incongruent	sweet	884	1
1	female	39	shape	Experiment	Incongruent	sweet	1649	1
1	female	39	shape	Experiment	Incongruent	sweet	1382	1
1	female	39	shape	Experiment	Incongruent	sweet	1184	1
1	female	39	shape	Experiment	Incongruent	sweet	1667	0
1	female	39	shape	Experiment	Incongruent	sweet	1101	1
1	female	39	shape	Experiment	Incongruent	sweet	867	1
2	male	27	taste	Practice	Congruent	a1	3185	1
2	male	27	taste	Practice	Congruent	a1	1199	1
2	male	27	taste	Practice	Incongruent	a1	467	1
2	male	27	taste	Practice	Incongruent	a1	667	0
2	male	27	taste	Practice	Congruent	a2	1350	1
2	male	27	taste	Practice	Congruent	a2	1516	1
2	male	27	taste	Practice	Incongruent	a2	233	0
2	male	27	taste	Practice	Incongruent	a2	250	1
2	male	27	taste	Practice	Congruent	r1	1416	1
2	male	27	taste	Practice	Congruent	r1	2333	1
2	male	27	taste	Practice	Incongruent	r1	317	1
2	male	27	taste	Practice	Incongruent	r1	349	1
2	male	27	taste	Practice	Congruent	r2	1300	1
2	male	27	taste	Practice	Congruent	r2	1016	1
2	male	27	taste	Practice	Incongruent	r2	317	1
2	male	27	taste	Practice	Incongruent	r2	234	0
2	male	27	shape	Practice	Congruent	sour	317	0
2	male	27	shape	Practice	Congruent	sour	199	1
2	male	27	shape	Practice	Congruent	sour	266	1
2	male	27	shape	Practice	Congruent	sour	450	1
2	male	27	shape	Practice	Incongruent	sour	317	0
2	male	27	shape	Practice	Incongruent	sour	201	0
2	male	27	shape	Practice	Incongruent	sour	367	1
2	male	27	shape	Practice	Incongruent	sour	1516	1
2	male	27	shape	Practice	Congruent	sweet	350	0
2	male	27	shape	Practice	Congruent	sweet	316	1
2	male	27	shape	Practice	Congruent	sweet	417	1
2	male	27	shape	Practice	Congruent	sweet	266	1
2	male	27	shape	Practice	Incongruent	sweet	217	0
2	male	27	shape	Practice	Incongruent	sweet	383	0
2	male	27	shape	Practice	Incongruent	sweet	1315	0
2	male	27	shape	Practice	Incongruent	sweet	950	1
2	male	27	taste	Experiment	Congruent	a1	1150	1
2	male	27	taste	Experiment	Congruent	a1	849	1
2	male	27	taste	Experiment	Incongruent	a1	600	1
2	male	27	taste	Experiment	Incongruent	a1	284	1
2	male	27	taste	Experiment	Congruent	a2	1783	1
2	male	27	taste	Experiment	Congruent	a2	983	1
2	male	27	taste	Experiment	Incongruent	a2	466	1
2	male	27	taste	Experiment	Incongruent	a2	350	1
2	male	27	taste	Experiment	Congruent	a3	900	1
2	male	27	taste	Experiment	Congruent	a3	1067	1
2	male	27	taste	Experiment	Incongruent	a3	267	1
2	male	27	taste	Experiment	Incongruent	a3	333	1
2	male	27	taste	Experiment	Congruent	a4	1000	1
2	male	27	taste	Experiment	Congruent	a4	983	1
2	male	27	taste	Experiment	Incongruent	a4	316	1
2	male	27	taste	Experiment	Incongruent	a4	316	0
2	male	27	taste	Experiment	Congruent	r1	1983	1
2	male	27	taste	Experiment	Congruent	r1	985	1
2	male	27	taste	Experiment	Incongruent	r1	283	0
2	male	27	taste	Experiment	Incongruent	r1	333	0
2	male	27	taste	Experiment	Congruent	r2	950	1
2	male	27	taste	Experiment	Congruent	r2	1217	1
2	male	27	taste	Experiment	Incongruent	r2	416	1
2	male	27	taste	Experiment	Incongruent	r2	300	1
2	male	27	taste	Experiment	Congruent	r3	1749	0
2	male	27	taste	Experiment	Congruent	r3	1300	1
2	male	27	taste	Experiment	Incongruent	r3	284	0
2	male	27	taste	Experiment	Incongruent	r3	283	0
2	male	27	taste	Experiment	Congruent	r4	1067	1
2	male	27	taste	Experiment	Congruent	r4	1217	0
2	male	27	taste	Experiment	Incongruent	r4	266	0
2	male	27	taste	Experiment	Incongruent	r4	334	0
2	male	27	shape	Experiment	Congruent	sour	283	0
2	male	27	shape	Experiment	Congruent	sour	333	1
2	male	27	shape	Experiment	Congruent	sour	335	0
2	male	27	shape	Experiment	Congruent	sour	283	0
2	male	27	shape	Experiment	Congruent	sour	250	1
2	male	27	shape	Experiment	Congruent	sour	301	1
2	male	27	shape	Experiment	Congruent	sour	483	1
2	male	27	shape	Experiment	Congruent	sour	600	1
2	male	27	shape	Experiment	Incongruent	sour	317	1
2	male	27	shape	Experiment	Incongruent	sour	500	0
2	male	27	shape	Experiment	Incongruent	sour	500	1
2	male	27	shape	Experiment	Incongruent	sour	700	1
2	male	27	shape	Experiment	Incongruent	sour	500	0
2	male	27	shape	Experiment	Incongruent	sour	467	1
2	male	27	shape	Experiment	Incongruent	sour	600	0
2	male	27	shape	Experiment	Incongruent	sour	515	0
2	male	27	shape	Experiment	Congruent	sweet	316	0
2	male	27	shape	Experiment	Congruent	sweet	284	1
2	male	27	shape	Experiment	Congruent	sweet	349	1
2	male	27	shape	Experiment	Congruent	sweet	268	0
2	male	27	shape	Experiment	Congruent	sweet	283	1
2	male	27	shape	Experiment	Congruent	sweet	283	0
2	male	27	shape	Experiment	Congruent	sweet	384	0
2	male	27	shape	Experiment	Congruent	sweet	317	1
2	male	27	shape	Experiment	Incongruent	sweet	551	1
2	male	27	shape	Experiment	Incongruent	sweet	533	1
2	male	27	shape	Experiment	Incongruent	sweet	350	1
2	male	27	shape	Experiment	Incongruent	sweet	567	0
2	male	27	shape	Experiment	Incongruent	sweet	600	0
2	male	27	shape	Experiment	Incongruent	sweet	650	1
2	male	27	shape	Experiment	Incongruent	sweet	621	0
2	male	27	shape	Experiment	Incongruent	sweet	666	0
3	male	24	taste	Practice	Congruent	a1	1733	1
3	male	24	taste	Practice	Congruent	a1	1896	1
3	male	24	taste	Practice	Incongruent	a1	1220	1
3	male	24	taste	Practice	Incongruent	a1	920	1
3	male	24	taste	Practice	Congruent	a2	957	1
3	male	24	taste	Practice	Congruent	a2	1284	1
3	male	24	taste	Practice	Incongruent	a2	1514	1
3	male	24	taste	Practice	Incongruent	a2	1170	0
3	male	24	taste	Practice	Congruent	r1	2727	1
3	male	24	taste	Practice	Congruent	r1	1080	1
3	male	24	taste	Practice	Incongruent	r1	1386	0
3	male	24	taste	Practice	Incongruent	r1	2968	1
3	male	24	taste	Practice	Congruent	r2	2073	1
3	male	24	taste	Practice	Congruent	r2	6765	1
3	male	24	taste	Practice	Incongruent	r2	937	1
3	male	24	taste	Practice	Incongruent	r2	1386	1
3	male	24	shape	Practice	Congruent	sour	4635	1
3	male	24	shape	Practice	Congruent	sour	1618	1
3	male	24	shape	Practice	Congruent	sour	1400	0
3	male	24	shape	Practice	Congruent	sour	1283	1
3	male	24	shape	Practice	Incongruent	sour	1850	1
3	male	24	shape	Practice	Incongruent	sour	2410	1
3	male	24	shape	Practice	Incongruent	sour	2636	1
3	male	24	shape	Practice	Incongruent	sour	3187	1
3	male	24	shape	Practice	Congruent	sweet	1605	0
3	male	24	shape	Practice	Congruent	sweet	1053	1
3	male	24	shape	Practice	Congruent	sweet	2404	0
3	male	24	shape	Practice	Congruent	sweet	1615	0
3	male	24	shape	Practice	Incongruent	sweet	934	1
3	male	24	shape	Practice	Incongruent	sweet	937	1
3	male	24	shape	Practice	Incongruent	sweet	1217	1
3	male	24	shape	Practice	Incongruent	sweet	1900	1
3	male	24	taste	Experiment	Congruent	a1	1366	1
3	male	24	taste	Experiment	Congruent	a1	1996	1
3	male	24	taste	Experiment	Incongruent	a1	1311	1
3	male	24	taste	Experiment	Incongruent	a1	1119	1
3	male	24	taste	Experiment	Congruent	a2	2364	1
3	male	24	taste	Experiment	Congruent	a2	1540	1
3	male	24	taste	Experiment	Incongruent	a2	1096	1
3	male	24	taste	Experiment	Incongruent	a2	1134	1
3	male	24	taste	Experiment	Congruent	a3	1115	0
3	male	24	taste	Experiment	Congruent	a3	1668	1
3	male	24	taste	Experiment	Incongruent	a3	1902	1
3	male	24	taste	Experiment	Incongruent	a3	1747	1
3	male	24	taste	Experiment	Congruent	a4	1150	0
3	male	24	taste	Experiment	Congruent	a4	1241	1
3	male	24	taste	Experiment	Incongruent	a4	1721	1
3	male	24	taste	Experiment	Incongruent	a4	1510	1
3	male	24	taste	Experiment	Congruent	r1	1582	1
3	male	24	taste	Experiment	Congruent	r1	1947	1
3	male	24	taste	Experiment	Incongruent	r1	996	1
3	male	24	taste	Experiment	Incongruent	r1	1084	1
3	male	24	taste	Experiment	Congruent	r2	2076	1
3	male	24	taste	Experiment	Congruent	r2	1596	1
3	male	24	taste	Experiment	Incongruent	r2	1156	1
3	male	24	taste	Experiment	Incongruent	r2	2270	1
3	male	24	taste	Experiment	Congruent	r3	954	0
3	male	24	taste	Experiment	Congruent	r3	1580	1
3	male	24	taste	Experiment	Incongruent	r3	1070	1
3	male	24	taste	Experiment	Incongruent	r3	1288	1
3	male	24	taste	Experiment	Congruent	r4	2746	1
3	male	24	taste	Experiment	Congruent	r4	1916	1
3	male	24	taste	Experiment	Incongruent	r4	1262	1
3	male	24	taste	Experiment	Incongruent	r4	2083	1
3	male	24	shape	Experiment	Congruent	sour	1424	1
3	male	24	shape	Experiment	Congruent	sour	1545	1
3	male	24	shape	Experiment	Congruent	sour	1912	1
3	male	24	shape	Experiment	Congruent	sour	907	1
3	male	24	shape	Experiment	Congruent	sour	1380	1
3	male	24	shape	Experiment	Congruent	sour	2171	1
3	male	24	shape	Experiment	Congruent	sour	983	1
3	male	24	shape	Experiment	Congruent	sour	2237	1
3	male	24	shape	Experiment	Incongruent	sour	1433	1
3	male	24	shape	Experiment	Incongruent	sour	980	1
3	male	24	shape	Experiment	Incongruent	sour	1063	1
3	male	24	shape	Experiment	Incongruent	sour	1766	1
3	male	24	shape	Experiment	Incongruent	sour	866	1
3	male	24	shape	Experiment	Incongruent	sour	1081	1
3	male	24	shape	Experiment	Incongruent	sour	1241	1
3	male	24	shape	Experiment	Incongruent	sour	1020	1
3	male	24	shape	Experiment	Congruent	sweet	950	1
3	male	24	shape	Experiment	Congruent	sweet	1735	1
3	male	24	shape	Experiment	Congruent	sweet	950	1
3	male	24	shape	Experiment	Congruent	sweet	1429	1
3	male	24	shape	Experiment	Congruent	sweet	3020	1
3	male	24	shape	Experiment	Congruent	sweet	1280	1
3	male	24	shape	Experiment	Congruent	sweet	1053	1
3	male	24	shape	Experiment	Congruent	sweet	1120	1
3	male	24	shape	Experiment	Incongruent	sweet	1048	1
3	male	24	shape	Experiment	Incongruent	sweet	930	1
3	male	24	shape	Experiment	Incongruent	sweet	1050	1
3	male	24	shape	Experiment	Incongruent	sweet	984	1
3	male	24	shape	Experiment	Incongruent	sweet	1120	1
3	male	24	shape	Experiment	Incongruent	sweet	930	1
3	male	24	shape	Experiment	Incongruent	sweet	907	1
3	male	24	shape	Experiment	Incongruent	sweet	1387	1
4	female	26	taste	Practice	Congruent	a1	1121	0
4	female	26	taste	Practice	Congruent	a1	882	1
4	female	26	taste	Practice	Incongruent	a1	886	1
4	female	26	taste	Practice	Incongruent	a1	794	1
4	female	26	taste	Practice	Congruent	a2	1307	1
4	female	26	taste	Practice	Congruent	a2	989	1
4	female	26	taste	Practice	Incongruent	a2	646	1
4	female	26	taste	Practice	Incongruent	a2	908	1
4	female	26	taste	Practice	Congruent	r1	1108	0
4	female	26	taste	Practice	Congruent	r1	1783	0
4	female	26	taste	Practice	Incongruent	r1	738	1
4	female	26	taste	Practice	Incongruent	r1	1887	1
4	female	26	taste	Practice	Congruent	r2	1472	1
4	female	26	taste	Practice	Congruent	r2	1204	0
4	female	26	taste	Practice	Incongruent	r2	743	1
4	female	26	taste	Practice	Incongruent	r2	808	1
4	female	26	shape	Practice	Congruent	sour	1024	0
4	female	26	shape	Practice	Congruent	sour	595	0
4	female	26	shape	Practice	Congruent	sour	982	0
4	female	26	shape	Practice	Congruent	sour	1042	1
4	female	26	shape	Practice	Incongruent	sour	1049	1
4	female	26	shape	Practice	Incongruent	sour	704	1
4	female	26	shape	Practice	Incongruent	sour	924	1
4	female	26	shape	Practice	Incongruent	sour	1471	1
4	female	26	shape	Practice	Congruent	sweet	1005	0
4	female	26	shape	Practice	Congruent	sweet	873	1
4	female	26	shape	Practice	Congruent	sweet	718	1
4	female	26	shape	Practice	Congruent	sweet	971	0
4	female	26	shape	Practice	Incongruent	sweet	1025	1
4	female	26	shape	Practice	Incongruent	sweet	1300	1
4	female	26	shape	Practice	Incongruent	sweet	3749	1
4	female	26	shape	Practice	Incongruent	sweet	1224	1
4	female	26	taste	Experiment	Congruent	a1	894	0
4	female	26	taste	Experiment	Congruent	a1	856	0
4	female	26	taste	Experiment	Incongruent	a1	1008	1
4	female	26	taste	Experiment	Incongruent	a1	910	1
4	female	26	taste	Experiment	Congruent	a2	1056	1
4	female	26	taste	Experiment	Congruent	a2	3318	1
4	female	26	taste	Experiment	Incongruent	a2	908	1
4	female	26	taste	Experiment	Incongruent	a2	926	1
4	female	26	taste	Experiment	Congruent	a3	857	1
4	female	26	taste	Experiment	Congruent	a3	875	1
4	female	26	taste	Experiment	Incongruent	a3	778	1
4	female	26	taste	Experiment	Incongruent	a3	842	1
4	female	26	taste	Experiment	Congruent	a4	866	1
4	female	26	taste	Experiment	Congruent	a4	1150	1
4	female	26	taste	Experiment	Incongruent	a4	927	1
4	female	26	taste	Experiment	Incongruent	a4	732	1
4	female	26	taste	Experiment	Congruent	r1	1189	1
4	female	26	taste	Experiment	Congruent	r1	825	1
4	female	26	taste	Experiment	Incongruent	r1	942	1
4	female	26	taste	Experiment	Incongruent	r1	709	1
4	female	26	taste	Experiment	Congruent	r2	1008	1
4	female	26	taste	Experiment	Congruent	r2	891	1
4	female	26	taste	Experiment	Incongruent	r2	789	1
4	female	26	taste	Experiment	Incongruent	r2	873	1
4	female	26	taste	Experiment	Congruent	r3	841	1
4	female	26	taste	Experiment	Congruent	r3	925	1
4	female	26	taste	Experiment	Incongruent	r3	859	1
4	female	26	taste	Experiment	Incongruent	r3	1005	1
4	female	26	taste	Experiment	Congruent	r4	974	1
4	female	26	taste	Experiment	Congruent	r4	1656	1
4	female	26	taste	Experiment	Incongruent	r4	822	1
4	female	26	taste	Experiment	Incongruent	r4	916	1
4	female	26	shape	Experiment	Congruent	sour	1024	1
4	female	26	shape	Experiment	Congruent	sour	911	1
4	female	26	shape	Experiment	Congruent	sour	776	1
4	female	26	shape	Experiment	Congruent	sour	899	1
4	female	26	shape	Experiment	Congruent	sour	937	1
4	female	26	shape	Experiment	Congruent	sour	822	1
4	female	26	shape	Experiment	Congruent	sour	694	1
4	female	26	shape	Experiment	Congruent	sour	823	1
4	female	26	shape	Experiment	Incongruent	sour	745	1
4	female	26	shape	Experiment	Incongruent	sour	811	1
4	female	26	shape	Experiment	Incongruent	sour	1205	1
4	female	26	shape	Experiment	Incongruent	sour	830	1
4	female	26	shape	Experiment	Incongruent	sour	792	1
4	female	26	shape	Experiment	Incongruent	sour	910	1
4	female	26	shape	Experiment	Incongruent	sour	891	1
4	female	26	shape	Experiment	Incongruent	sour	1012	1
4	female	26	shape	Experiment	Congruent	sweet	757	1
4	female	26	shape	Experiment	Congruent	sweet	736	1
4	female	26	shape	Experiment	Congruent	sweet	724	1
4	female	26	shape	Experiment	Congruent	sweet	961	1
4	female	26	shape	Experiment	Congruent	sweet	1109	1
4	female	26	shape	Experiment	Congruent	sweet	1009	1
4	female	26	shape	Experiment	Congruent	sweet	859	1
4	female	26	shape	Experiment	Congruent	sweet	910	1
4	female	26	shape	Experiment	Incongruent	sweet	712	1
4	female	26	shape	Experiment	Incongruent	sweet	7553	1
4	female	26	shape	Experiment	Incongruent	sweet	825	1
4	female	26	shape	Experiment	Incongruent	sweet	793	1
4	female	26	shape	Experiment	Incongruent	sweet	971	1
4	female	26	shape	Experiment	Incongruent	sweet	1248	1
4	female	26	shape	Experiment	Incongruent	sweet	909	1
4	female	26	shape	Experiment	Incongruent	sweet	869	1
5	male	25	taste	Practice	Congruent	a1	949	1
5	male	25	taste	Practice	Congruent	a1	619	1
5	male	25	taste	Practice	Incongruent	a1	849	1
5	male	25	taste	Practice	Incongruent	a1	1065	1
5	male	25	taste	Practice	Congruent	a2	800	0
5	male	25	taste	Practice	Congruent	a2	897	0
5	male	25	taste	Practice	Incongruent	a2	719	1
5	male	25	taste	Practice	Incongruent	a2	1032	0
5	male	25	taste	Practice	Congruent	r1	951	0
5	male	25	taste	Practice	Congruent	r1	486	1
5	male	25	taste	Practice	Incongruent	r1	1100	1
5	male	25	taste	Practice	Incongruent	r1	1535	1
5	male	25	taste	Practice	Congruent	r2	1248	0
5	male	25	taste	Practice	Congruent	r2	850	0
5	male	25	taste	Practice	Incongruent	r2	1165	0
5	male	25	taste	Practice	Incongruent	r2	1604	0
5	male	25	shape	Practice	Congruent	sour	1532	1
5	male	25	shape	Practice	Congruent	sour	1200	1
5	male	25	shape	Practice	Congruent	sour	1021	1
5	male	25	shape	Practice	Congruent	sour	1168	1
5	male	25	shape	Practice	Incongruent	sour	1169	1
5	male	25	shape	Practice	Incongruent	sour	1289	1
5	male	25	shape	Practice	Incongruent	sour	1581	1
5	male	25	shape	Practice	Incongruent	sour	1467	0
5	male	25	shape	Practice	Congruent	sweet	865	0
5	male	25	shape	Practice	Congruent	sweet	999	0
5	male	25	shape	Practice	Congruent	sweet	1251	1
5	male	25	shape	Practice	Congruent	sweet	1301	1
5	male	25	shape	Practice	Incongruent	sweet	850	0
5	male	25	shape	Practice	Incongruent	sweet	1150	1
5	male	25	shape	Practice	Incongruent	sweet	1632	1
5	male	25	shape	Practice	Incongruent	sweet	984	1
5	male	25	taste	Experiment	Congruent	a1	887	0
5	male	25	taste	Experiment	Congruent	a1	551	1
5	male	25	taste	Experiment	Incongruent	a1	668	1
5	male	25	taste	Experiment	Incongruent	a1	731	1
5	male	25	taste	Experiment	Congruent	a2	867	1
5	male	25	taste	Experiment	Congruent	a2	700	0
5	male	25	taste	Experiment	Incongruent	a2	1031	0
5	male	25	taste	Experiment	Incongruent	a2	920	1
5	male	25	taste	Experiment	Congruent	a3	566	1
5	male	25	taste	Experiment	Congruent	a3	685	0
5	male	25	taste	Experiment	Incongruent	a3	1100	0
5	male	25	taste	Experiment	Incongruent	a3	683	1
5	male	25	taste	Experiment	Congruent	a4	617	0
5	male	25	taste	Experiment	Congruent	a4	780	1
5	male	25	taste	Experiment	Incongruent	a4	1202	1
5	male	25	taste	Experiment	Incongruent	a4	968	1
5	male	25	taste	Experiment	Congruent	r1	720	0
5	male	25	taste	Experiment	Congruent	r1	537	0
5	male	25	taste	Experiment	Incongruent	r1	1097	1
5	male	25	taste	Experiment	Incongruent	r1	1036	0
5	male	25	taste	Experiment	Congruent	r2	784	0
5	male	25	taste	Experiment	Congruent	r2	733	1
5	male	25	taste	Experiment	Incongruent	r2	1168	0
5	male	25	taste	Experiment	Incongruent	r2	1553	0
5	male	25	taste	Experiment	Congruent	r3	638	1
5	male	25	taste	Experiment	Congruent	r3	730	1
5	male	25	taste	Experiment	Incongruent	r3	917	1
5	male	25	taste	Experiment	Incongruent	r3	733	1
5	male	25	taste	Experiment	Congruent	r4	612	0
5	male	25	taste	Experiment	Congruent	r4	636	0
5	male	25	taste	Experiment	Incongruent	r4	1132	0
5	male	25	taste	Experiment	Incongruent	r4	1131	0
5	male	25	shape	Experiment	Congruent	sour	1050	1
5	male	25	shape	Experiment	Congruent	sour	918	1
5	male	25	shape	Experiment	Congruent	sour	1119	1
5	male	25	shape	Experiment	Congruent	sour	1316	1
5	male	25	shape	Experiment	Congruent	sour	1150	1
5	male	25	shape	Experiment	Congruent	sour	1184	1
5	male	25	shape	Experiment	Congruent	sour	1097	1
5	male	25	shape	Experiment	Congruent	sour	966	1
5	male	25	shape	Experiment	Incongruent	sour	831	0
5	male	25	shape	Experiment	Incongruent	sour	935	1
5	male	25	shape	Experiment	Incongruent	sour	1765	1
5	male	25	shape	Experiment	Incongruent	sour	1166	1
5	male	25	shape	Experiment	Incongruent	sour	1231	0
5	male	25	shape	Experiment	Incongruent	sour	1169	1
5	male	25	shape	Experiment	Incongruent	sour	1266	0
5	male	25	shape	Experiment	Incongruent	sour	919	0
5	male	25	shape	Experiment	Congruent	sweet	950	1
5	male	25	shape	Experiment	Congruent	sweet	983	1
5	male	25	shape	Experiment	Congruent	sweet	1266	1
5	male	25	shape	Experiment	Congruent	sweet	950	1
5	male	25	shape	Experiment	Congruent	sweet	1320	1
5	male	25	shape	Experiment	Congruent	sweet	1447	1
5	male	25	shape	Experiment	Congruent	sweet	1299	0
5	male	25	shape	Experiment	Congruent	sweet	1065	1
5	male	25	shape	Experiment	Incongruent	sweet	1316	0
5	male	25	shape	Experiment	Incongruent	sweet	1451	1
5	male	25	shape	Experiment	Incongruent	sweet	1286	0
5	male	25	shape	Experiment	Incongruent	sweet	1398	1
5	male	25	shape	Experiment	Incongruent	sweet	981	1
5	male	25	shape	Experiment	Incongruent	sweet	1583	1
5	male	25	shape	Experiment	Incongruent	sweet	1518	1
5	male	25	shape	Experiment	Incongruent	sweet	1821	1
6	male	33	taste	Practice	Congruent	a1	1599	1
6	male	33	taste	Practice	Congruent	a1	1166	1
6	male	33	taste	Practice	Incongruent	a1	1266	1
6	male	33	taste	Practice	Incongruent	a1	1784	0
6	male	33	taste	Practice	Congruent	a2	1333	1
6	male	33	taste	Practice	Congruent	a2	1750	1
6	male	33	taste	Practice	Incongruent	a2	1117	1
6	male	33	taste	Practice	Incongruent	a2	2082	1
6	male	33	taste	Practice	Congruent	r1	1200	0
6	male	33	taste	Practice	Congruent	r1	2016	1
6	male	33	taste	Practice	Incongruent	r1	2000	1
6	male	33	taste	Practice	Incongruent	r1	1283	0
6	male	33	taste	Practice	Congruent	r2	1450	1
6	male	33	taste	Practice	Congruent	r2	1484	1
6	male	33	taste	Practice	Incongruent	r2	1067	0
6	male	33	taste	Practice	Incongruent	r2	1466	1
6	male	33	shape	Practice	Congruent	sour	3883	1
6	male	33	shape	Practice	Congruent	sour	833	1
6	male	33	shape	Practice	Congruent	sour	867	1
6	male	33	shape	Practice	Congruent	sour	1101	1
6	male	33	shape	Practice	Incongruent	sour	1134	1
6	male	33	shape	Practice	Incongruent	sour	1133	1
6	male	33	shape	Practice	Incongruent	sour	983	1
6	male	33	shape	Practice	Incongruent	sour	1150	1
6	male	33	shape	Practice	Congruent	sweet	1417	1
6	male	33	shape	Practice	Congruent	sweet	1018	1
6	male	33	shape	Practice	Congruent	sweet	1233	1
6	male	33	shape	Practice	Congruent	sweet	1032	1
6	male	33	shape	Practice	Incongruent	sweet	1000	1
6	male	33	shape	Practice	Incongruent	sweet	1216	1
6	male	33	shape	Practice	Incongruent	sweet	1184	1
6	male	33	shape	Practice	Incongruent	sweet	1084	1
6	male	33	taste	Experiment	Congruent	a1	1249	1
6	male	33	taste	Experiment	Congruent	a1	1268	1
6	male	33	taste	Experiment	Incongruent	a1	1601	1
6	male	33	taste	Experiment	Incongruent	a1	2249	1
6	male	33	taste	Experiment	Congruent	a2	934	1
6	male	33	taste	Experiment	Congruent	a2	1066	1
6	male	33	taste	Experiment	Incongruent	a2	1401	1
6	male	33	taste	Experiment	Incongruent	a2	1301	1
6	male	33	taste	Experiment	Congruent	a3	1285	1
6	male	33	taste	Experiment	Congruent	a3	1300	1
6	male	33	taste	Experiment	Incongruent	a3	1201	1
6	male	33	taste	Experiment	Incongruent	a3	2135	1
6	male	33	taste	Experiment	Congruent	a4	1467	1
6	male	33	taste	Experiment	Congruent	a4	1067	1
6	male	33	taste	Experiment	Incongruent	a4	1182	1
6	male	33	taste	Experiment	Incongruent	a4	1418	1
6	male	33	taste	Experiment	Congruent	r1	1600	1
6	male	33	taste	Experiment	Congruent	r1	1467	1
6	male	33	taste	Experiment	Incongruent	r1	2032	1
6	male	33	taste	Experiment	Incongruent	r1	1634	1
6	male	33	taste	Experiment	Congruent	r2	1017	1
6	male	33	taste	Experiment	Congruent	r2	1467	1
6	male	33	taste	Experiment	Incongruent	r2	1617	1
6	male	33	taste	Experiment	Incongruent	r2	2017	1
6	male	33	taste	Experiment	Congruent	r3	1316	1
6	male	33	taste	Experiment	Congruent	r3	1583	1
6	male	33	taste	Experiment	Incongruent	r3	1216	1
6	male	33	taste	Experiment	Incongruent	r3	1916	1
6	male	33	taste	Experiment	Congruent	r4	1668	1
6	male	33	taste	Experiment	Congruent	r4	1182	1
6	male	33	taste	Experiment	Incongruent	r4	1649	1
6	male	33	taste	Experiment	Incongruent	r4	1850	1
6	male	33	shape	Experiment	Congruent	sour	1732	1
6	male	33	shape	Experiment	Congruent	sour	2085	1
6	male	33	shape	Experiment	Congruent	sour	918	1
6	male	33	shape	Experiment	Congruent	sour	934	1
6	male	33	shape	Experiment	Congruent	sour	1166	1
6	male	33	shape	Experiment	Congruent	sour	1367	1
6	male	33	shape	Experiment	Congruent	sour	1685	1
6	male	33	shape	Experiment	Congruent	sour	949	1
6	male	33	shape	Experiment	Incongruent	sour	1415	1
6	male	33	shape	Experiment	Incongruent	sour	1149	1
6	male	33	shape	Experiment	Incongruent	sour	1466	1
6	male	33	shape	Experiment	Incongruent	sour	1051	1
6	male	33	shape	Experiment	Incongruent	sour	1917	1
6	male	33	shape	Experiment	Incongruent	sour	1350	1
6	male	33	shape	Experiment	Incongruent	sour	1202	1
6	male	33	shape	Experiment	Incongruent	sour	1067	1
6	male	33	shape	Experiment	Congruent	sweet	1182	1
6	male	33	shape	Experiment	Congruent	sweet	1599	1
6	male	33	shape	Experiment	Congruent	sweet	1268	1
6	male	33	shape	Experiment	Congruent	sweet	1251	1
6	male	33	shape	Experiment	Congruent	sweet	1217	1
6	male	33	shape	Experiment	Congruent	sweet	984	1
6	male	33	shape	Experiment	Congruent	sweet	1417	1
6	male	33	shape	Experiment	Congruent	sweet	1300	1
6	male	33	shape	Experiment	Incongruent	sweet	901	1
6	male	33	shape	Experiment	Incongruent	sweet	1700	1
6	male	33	shape	Experiment	Incongruent	sweet	1301	1
6	male	33	shape	Experiment	Incongruent	sweet	1317	1
6	male	33	shape	Experiment	Incongruent	sweet	1600	1
6	male	33	shape	Experiment	Incongruent	sweet	1333	1
6	male	33	shape	Experiment	Incongruent	sweet	1165	1
6	male	33	shape	Experiment	Incongruent	sweet	1267	1
7	male	31	taste	Practice	Congruent	a1	314	1
7	male	31	taste	Practice	Congruent	a1	428	0
7	male	31	taste	Practice	Incongruent	a1	388	1
7	male	31	taste	Practice	Incongruent	a1	317	1
7	male	31	taste	Practice	Congruent	a2	466	0
7	male	31	taste	Practice	Congruent	a2	354	1
7	male	31	taste	Practice	Incongruent	a2	264	1
7	male	31	taste	Practice	Incongruent	a2	248	1
7	male	31	taste	Practice	Congruent	r1	5196	1
7	male	31	taste	Practice	Congruent	r1	211	0
7	male	31	taste	Practice	Incongruent	r1	337	1
7	male	31	taste	Practice	Incongruent	r1	400	1
7	male	31	taste	Practice	Congruent	r2	399	0
7	male	31	taste	Practice	Congruent	r2	230	1
7	male	31	taste	Practice	Incongruent	r2	306	1
7	male	31	taste	Practice	Incongruent	r2	204	0
7	male	31	shape	Practice	Congruent	sour	315	1
7	male	31	shape	Practice	Congruent	sour	225	1
7	male	31	shape	Practice	Congruent	sour	335	1
7	male	31	shape	Practice	Congruent	sour	337	1
7	male	31	shape	Practice	Incongruent	sour	233	1
7	male	31	shape	Practice	Incongruent	sour	284	1
7	male	31	shape	Practice	Incongruent	sour	363	1
7	male	31	shape	Practice	Incongruent	sour	219	1
7	male	31	shape	Practice	Congruent	sweet	333	1
7	male	31	shape	Practice	Congruent	sweet	224	1
7	male	31	shape	Practice	Congruent	sweet	209	1
7	male	31	shape	Practice	Congruent	sweet	211	1
7	male	31	shape	Practice	Incongruent	sweet	299	0
7	male	31	shape	Practice	Incongruent	sweet	292	1
7	male	31	shape	Practice	Incongruent	sweet	513	1
7	male	31	shape	Practice	Incongruent	sweet	231	1
7	male	31	taste	Experiment	Congruent	a1	279	1
7	male	31	taste	Experiment	Congruent	a1	273	1
7	male	31	taste	Experiment	Incongruent	a1	382	1
7	male	31	taste	Experiment	Incongruent	a1	365	1
7	male	31	taste	Experiment	Congruent	a2	432	1
7	male	31	taste	Experiment	Congruent	a2	249	1
7	male	31	taste	Experiment	Incongruent	a2	276	1
7	male	31	taste	Experiment	Incongruent	a2	379	1
7	male	31	taste	Experiment	Congruent	a3	430	1
7	male	31	taste	Experiment	Congruent	a3	276	1
7	male	31	taste	Experiment	Incongruent	a3	283	1
7	male	31	taste	Experiment	Incongruent	a3	447	1
7	male	31	taste	Experiment	Congruent	a4	277	1
7	male	31	taste	Experiment	Congruent	a4	415	1
7	male	31	taste	Experiment	Incongruent	a4	310	1
7	male	31	taste	Experiment	Incongruent	a4	465	1
7	male	31	taste	Experiment	Congruent	r1	316	1
7	male	31	taste	Experiment	Congruent	r1	328	1
7	male	31	taste	Experiment	Incongruent	r1	291	1
7	male	31	taste	Experiment	Incongruent	r1	368	1
7	male	31	taste	Experiment	Congruent	r2	267	1
7	male	31	taste	Experiment	Congruent	r2	427	1
7	male	31	taste	Experiment	Incongruent	r2	317	1
7	male	31	taste	Experiment	Incongruent	r2	264	1
7	male	31	taste	Experiment	Congruent	r3	274	1
7	male	31	taste	Experiment	Congruent	r3	446	1
7	male	31	taste	Experiment	Incongruent	r3	254	1
7	male	31	taste	Experiment	Incongruent	r3	264	1
7	male	31	taste	Experiment	Congruent	r4	298	1
7	male	31	taste	Experiment	Congruent	r4	402	1
7	male	31	taste	Experiment	Incongruent	r4	467	0
7	male	31	taste	Experiment	Incongruent	r4	384	1
7	male	31	shape	Experiment	Congruent	sour	366	1
7	male	31	shape	Experiment	Congruent	sour	352	1
7	male	31	shape	Experiment	Congruent	sour	337	1
7	male	31	shape	Experiment	Congruent	sour	400	1
7	male	31	shape	Experiment	Congruent	sour	470	1
7	male	31	shape	Experiment	Congruent	sour	728	1
7	male	31	shape	Experiment	Congruent	sour	344	1
7	male	31	shape	Experiment	Congruent	sour	383	1
7	male	31	shape	Experiment	Incongruent	sour	283	1
7	male	31	shape	Experiment	Incongruent	sour	315	1
7	male	31	shape	Experiment	Incongruent	sour	343	1
7	male	31	shape	Experiment	Incongruent	sour	284	1
7	male	31	shape	Experiment	Incongruent	sour	276	1
7	male	31	shape	Experiment	Incongruent	sour	316	1
7	male	31	shape	Experiment	Incongruent	sour	280	1
7	male	31	shape	Experiment	Incongruent	sour	303	1
7	male	31	shape	Experiment	Congruent	sweet	331	1
7	male	31	shape	Experiment	Congruent	sweet	295	1
7	male	31	shape	Experiment	Congruent	sweet	428	1
7	male	31	shape	Experiment	Congruent	sweet	278	1
7	male	31	shape	Experiment	Congruent	sweet	374	1
7	male	31	shape	Experiment	Congruent	sweet	362	1
7	male	31	shape	Experiment	Congruent	sweet	351	1
7	male	31	shape	Experiment	Congruent	sweet	305	1
7	male	31	shape	Experiment	Incongruent	sweet	283	1
7	male	31	shape	Experiment	Incongruent	sweet	264	1
7	male	31	shape	Experiment	Incongruent	sweet	360	1
7	male	31	shape	Experiment	Incongruent	sweet	338	1
7	male	31	shape	Experiment	Incongruent	sweet	317	1
7	male	31	shape	Experiment	Incongruent	sweet	393	1
7	male	31	shape	Experiment	Incongruent	sweet	250	1
7	male	31	shape	Experiment	Incongruent	sweet	276	1
8	male	29	taste	Practice	Congruent	a1	3534	1
8	male	29	taste	Practice	Congruent	a1	1782	1
8	male	29	taste	Practice	Incongruent	a1	2117	1
8	male	29	taste	Practice	Incongruent	a1	2384	1
8	male	29	taste	Practice	Congruent	a2	2350	1
8	male	29	taste	Practice	Congruent	a2	4117	1
8	male	29	taste	Practice	Incongruent	a2	2017	1
8	male	29	taste	Practice	Incongruent	a2	1399	1
8	male	29	taste	Practice	Congruent	r1	5234	1
8	male	29	taste	Practice	Congruent	r1	2117	1
8	male	29	taste	Practice	Incongruent	r1	2401	1
8	male	29	taste	Practice	Incongruent	r1	2401	1
8	male	29	taste	Practice	Congruent	r2	2383	1
8	male	29	taste	Practice	Congruent	r2	1916	1
8	male	29	taste	Practice	Incongruent	r2	2049	1
8	male	29	taste	Practice	Incongruent	r2	2516	1
8	male	29	shape	Practice	Congruent	sour	1665	1
8	male	29	shape	Practice	Congruent	sour	1584	1
8	male	29	shape	Practice	Congruent	sour	1633	1
8	male	29	shape	Practice	Congruent	sour	1684	1
8	male	29	shape	Practice	Incongruent	sour	2084	1
8	male	29	shape	Practice	Incongruent	sour	4116	1
8	male	29	shape	Practice	Incongruent	sour	1383	1
8	male	29	shape	Practice	Incongruent	sour	949	1
8	male	29	shape	Practice	Congruent	sweet	1466	1
8	male	29	shape	Practice	Congruent	sweet	2432	1
8	male	29	shape	Practice	Congruent	sweet	2134	1
8	male	29	shape	Practice	Congruent	sweet	1682	0
8	male	29	shape	Practice	Incongruent	sweet	918	1
8	male	29	shape	Practice	Incongruent	sweet	2116	1
8	male	29	shape	Practice	Incongruent	sweet	1284	1
8	male	29	shape	Practice	Incongruent	sweet	1000	1
8	male	29	taste	Experiment	Congruent	a1	2151	1
8	male	29	taste	Experiment	Congruent	a1	1401	1
8	male	29	taste	Experiment	Incongruent	a1	1084	1
8	male	29	taste	Experiment	Incongruent	a1	2033	1
8	male	29	taste	Experiment	Congruent	a2	1633	1
8	male	29	taste	Experiment	Congruent	a2	2117	1
8	male	29	taste	Experiment	Incongruent	a2	2566	1
8	male	29	taste	Experiment	Incongruent	a2	1300	1
8	male	29	taste	Experiment	Congruent	a3	1366	1
8	male	29	taste	Experiment	Congruent	a3	1515	1
8	male	29	taste	Experiment	Incongruent	a3	1233	1
8	male	29	taste	Experiment	Incongruent	a3	1518	1
8	male	29	taste	Experiment	Congruent	a4	2316	1
8	male	29	taste	Experiment	Congruent	a4	2582	1
8	male	29	taste	Experiment	Incongruent	a4	1149	1
8	male	29	taste	Experiment	Incongruent	a4	1450	1
8	male	29	taste	Experiment	Congruent	r1	3051	1
8	male	29	taste	Experiment	Congruent	r1	1783	1
8	male	29	taste	Experiment	Incongruent	r1	1333	1
8	male	29	taste	Experiment	Incongruent	r1	2033	1
8	male	29	taste	Experiment	Congruent	r2	1216	1
8	male	29	taste	Experiment	Congruent	r2	1816	1
8	male	29	taste	Experiment	Incongruent	r2	2435	1
8	male	29	taste	Experiment	Incongruent	r2	1600	1
8	male	29	taste	Experiment	Congruent	r3	1917	1
8	male	29	taste	Experiment	Congruent	r3	2467	1
8	male	29	taste	Experiment	Incongruent	r3	1650	1
8	male	29	taste	Experiment	Incongruent	r3	3068	1
8	male	29	taste	Experiment	Congruent	r4	2535	1
8	male	29	taste	Experiment	Congruent	r4	3183	1
8	male	29	taste	Experiment	Incongruent	r4	1933	1
8	male	29	taste	Experiment	Incongruent	r4	3166	1
8	male	29	shape	Experiment	Congruent	sour	2150	1
8	male	29	shape	Experiment	Congruent	sour	1416	1
8	male	29	shape	Experiment	Congruent	sour	2683	1
8	male	29	shape	Experiment	Congruent	sour	1768	1
8	male	29	shape	Experiment	Congruent	sour	1401	1
8	male	29	shape	Experiment	Congruent	sour	2551	1
8	male	29	shape	Experiment	Congruent	sour	1400	1
8	male	29	shape	Experiment	Congruent	sour	1449	1
8	male	29	shape	Experiment	Incongruent	sour	3833	1
8	male	29	shape	Experiment	Incongruent	sour	1784	1
8	male	29	shape	Experiment	Incongruent	sour	1399	1
8	male	29	shape	Experiment	Incongruent	sour	1701	1
8	male	29	shape	Experiment	Incongruent	sour	1400	1
8	male	29	shape	Experiment	Incongruent	sour	1950	1
8	male	29	shape	Experiment	Incongruent	sour	2101	1
8	male	29	shape	Experiment	Incongruent	sour	1217	1
8	male	29	shape	Experiment	Congruent	sweet	1534	1
8	male	29	shape	Experiment	Congruent	sweet	1467	1
8	male	29	shape	Experiment	Congruent	sweet	1617	1
8	male	29	shape	Experiment	Congruent	sweet	3467	1
8	male	29	shape	Experiment	Congruent	sweet	1415	1
8	male	29	shape	Experiment	Congruent	sweet	1583	1
8	male	29	shape	Experiment	Congruent	sweet	1600	1
8	male	29	shape	Experiment	Congruent	sweet	3168	1
8	male	29	shape	Experiment	Incongruent	sweet	1983	1
8	male	29	shape	Experiment	Incongruent	sweet	5716	0
8	male	29	shape	Experiment	Incongruent	sweet	2284	1
8	male	29	shape	Experiment	Incongruent	sweet	1083	1
8	male	29	shape	Experiment	Incongruent	sweet	1401	1
8	male	29	shape	Experiment	Incongruent	sweet	2701	1
8	male	29	shape	Experiment	Incongruent	sweet	966	1
8	male	29	shape	Experiment	Incongruent	sweet	1649	1
9	male	51	taste	Practice	Congruent	a1	1166	0
9	male	51	taste	Practice	Congruent	a1	1150	1
9	male	51	taste	Practice	Incongruent	a1	1050	1
9	male	51	taste	Practice	Incongruent	a1	1234	0
9	male	51	taste	Practice	Congruent	a2	1267	1
9	male	51	taste	Practice	Congruent	a2	1515	0
9	male	51	taste	Practice	Incongruent	a2	1551	1
9	male	51	taste	Practice	Incongruent	a2	1299	0
9	male	51	taste	Practice	Congruent	r1	1407	1
9	male	51	taste	Practice	Congruent	r1	1617	1
9	male	51	taste	Practice	Incongruent	r1	1022	1
9	male	51	taste	Practice	Incongruent	r1	1367	1
9	male	51	taste	Practice	Congruent	r2	1790	1
9	male	51	taste	Practice	Congruent	r2	1351	1
9	male	51	taste	Practice	Incongruent	r2	1399	0
9	male	51	taste	Practice	Incongruent	r2	1133	1
9	male	51	shape	Practice	Congruent	sour	1018	1
9	male	51	shape	Practice	Congruent	sour	1183	0
9	male	51	shape	Practice	Congruent	sour	1384	1
9	male	51	shape	Practice	Congruent	sour	1283	0
9	male	51	shape	Practice	Incongruent	sour	1249	1
9	male	51	shape	Practice	Incongruent	sour	1053	1
9	male	51	shape	Practice	Incongruent	sour	1200	1
9	male	51	shape	Practice	Incongruent	sour	1199	1
9	male	51	shape	Practice	Congruent	sweet	983	1
9	male	51	shape	Practice	Congruent	sweet	1501	1
9	male	51	shape	Practice	Congruent	sweet	1217	1
9	male	51	shape	Practice	Congruent	sweet	1083	1
9	male	51	shape	Practice	Incongruent	sweet	1155	1
9	male	51	shape	Practice	Incongruent	sweet	1216	0
9	male	51	shape	Practice	Incongruent	sweet	1900	1
9	male	51	shape	Practice	Incongruent	sweet	916	1
9	male	51	taste	Experiment	Congruent	a1	1367	1
9	male	51	taste	Experiment	Congruent	a1	1071	1
9	male	51	taste	Experiment	Incongruent	a1	1350	1
9	male	51	taste	Experiment	Incongruent	a1	1600	1
9	male	51	taste	Experiment	Congruent	a2	1247	1
9	male	51	taste	Experiment	Congruent	a2	1320	1
9	male	51	taste	Experiment	Incongruent	a2	1249	1
9	male	51	taste	Experiment	Incongruent	a2	1532	1
9	male	51	taste	Experiment	Congruent	a3	1573	1
9	male	51	taste	Experiment	Congruent	a3	1150	0
9	male	51	taste	Experiment	Incongruent	a3	1914	1
9	male	51	taste	Experiment	Incongruent	a3	1233	1
9	male	51	taste	Experiment	Congruent	a4	1301	1
9	male	51	taste	Experiment	Congruent	a4	1501	1
9	male	51	taste	Experiment	Incongruent	a4	1083	1
9	male	51	taste	Experiment	Incongruent	a4	1773	1
9	male	51	taste	Experiment	Congruent	r1	1102	1
9	male	51	taste	Experiment	Congruent	r1	1217	1
9	male	51	taste	Experiment	Incongruent	r1	1500	1
9	male	51	taste	Experiment	Incongruent	r1	1217	0
9	male	51	taste	Experiment	Congruent	r2	1216	1
9	male	51	taste	Experiment	Congruent	r2	1532	1
9	male	51	taste	Experiment	Incongruent	r2	1067	1
9	male	51	taste	Experiment	Incongruent	r2	1349	1
9	male	51	taste	Experiment	Congruent	r3	916	1
9	male	51	taste	Experiment	Congruent	r3	1517	1
9	male	51	taste	Experiment	Incongruent	r3	1349	1
9	male	51	taste	Experiment	Incongruent	r3	1450	0
9	male	51	taste	Experiment	Congruent	r4	1635	1
9	male	51	taste	Experiment	Congruent	r4	1252	1
9	male	51	taste	Experiment	Incongruent	r4	1317	1
9	male	51	taste	Experiment	Incongruent	r4	1333	1
9	male	51	shape	Experiment	Congruent	sour	901	1
9	male	51	shape	Experiment	Congruent	sour	950	1
9	male	51	shape	Experiment	Congruent	sour	1015	1
9	male	51	shape	Experiment	Congruent	sour	1288	1
9	male	51	shape	Experiment	Congruent	sour	1233	1
9	male	51	shape	Experiment	Congruent	sour	1014	1
9	male	51	shape	Experiment	Congruent	sour	1151	0
9	male	51	shape	Experiment	Congruent	sour	1774	1
9	male	51	shape	Experiment	Incongruent	sour	1400	1
9	male	51	shape	Experiment	Incongruent	sour	1454	1
9	male	51	shape	Experiment	Incongruent	sour	1017	1
9	male	51	shape	Experiment	Incongruent	sour	1141	1
9	male	51	shape	Experiment	Incongruent	sour	1262	1
9	male	51	shape	Experiment	Incongruent	sour	1100	1
9	male	51	shape	Experiment	Incongruent	sour	1051	1
9	male	51	shape	Experiment	Incongruent	sour	1791	1
9	male	51	shape	Experiment	Congruent	sweet	934	1
9	male	51	shape	Experiment	Congruent	sweet	949	1
9	male	51	shape	Experiment	Congruent	sweet	1118	1
9	male	51	shape	Experiment	Congruent	sweet	1016	1
9	male	51	shape	Experiment	Congruent	sweet	959	1
9	male	51	shape	Experiment	Congruent	sweet	948	1
9	male	51	shape	Experiment	Congruent	sweet	1116	1
9	male	51	shape	Experiment	Congruent	sweet	1283	1
9	male	51	shape	Experiment	Incongruent	sweet	950	1
9	male	51	shape	Experiment	Incongruent	sweet	1583	1
9	male	51	shape	Experiment	Incongruent	sweet	1057	1
9	male	51	shape	Experiment	Incongruent	sweet	966	1
9	male	51	shape	Experiment	Incongruent	sweet	1101	1
9	male	51	shape	Experiment	Incongruent	sweet	1134	1
9	male	51	shape	Experiment	Incongruent	sweet	1014	1
9	male	51	shape	Experiment	Incongruent	sweet	1035	1
10	male	27	taste	Practice	Congruent	a1	997	1
10	male	27	taste	Practice	Congruent	a1	1065	1
10	male	27	taste	Practice	Incongruent	a1	1281	1
10	male	27	taste	Practice	Incongruent	a1	1031	0
10	male	27	taste	Practice	Congruent	a2	1015	1
10	male	27	taste	Practice	Congruent	a2	1182	1
10	male	27	taste	Practice	Incongruent	a2	1101	0
10	male	27	taste	Practice	Incongruent	a2	1336	0
10	male	27	taste	Practice	Congruent	r1	1117	1
10	male	27	taste	Practice	Congruent	r1	1382	1
10	male	27	taste	Practice	Incongruent	r1	1864	1
10	male	27	taste	Practice	Incongruent	r1	1866	0
10	male	27	taste	Practice	Congruent	r2	1148	1
10	male	27	taste	Practice	Congruent	r2	1288	1
10	male	27	taste	Practice	Incongruent	r2	2666	1
10	male	27	taste	Practice	Incongruent	r2	1000	0
10	male	27	shape	Practice	Congruent	sour	1003	1
10	male	27	shape	Practice	Congruent	sour	967	0
10	male	27	shape	Practice	Congruent	sour	866	1
10	male	27	shape	Practice	Congruent	sour	1033	1
10	male	27	shape	Practice	Incongruent	sour	1114	1
10	male	27	shape	Practice	Incongruent	sour	1803	1
10	male	27	shape	Practice	Incongruent	sour	1638	1
10	male	27	shape	Practice	Incongruent	sour	1667	1
10	male	27	shape	Practice	Congruent	sweet	1499	1
10	male	27	shape	Practice	Congruent	sweet	1666	1
10	male	27	shape	Practice	Congruent	sweet	1247	1
10	male	27	shape	Practice	Congruent	sweet	1016	1
10	male	27	shape	Practice	Incongruent	sweet	1382	1
10	male	27	shape	Practice	Incongruent	sweet	1819	1
10	male	27	shape	Practice	Incongruent	sweet	1484	1
10	male	27	shape	Practice	Incongruent	sweet	1147	1
10	male	27	taste	Experiment	Congruent	a1	951	1
10	male	27	taste	Experiment	Congruent	a1	1235	1
10	male	27	taste	Experiment	Incongruent	a1	1149	0
10	male	27	taste	Experiment	Incongruent	a1	1702	0
10	male	27	taste	Experiment	Congruent	a2	1100	1
10	male	27	taste	Experiment	Congruent	a2	1070	1
10	male	27	taste	Experiment	Incongruent	a2	949	0
10	male	27	taste	Experiment	Incongruent	a2	1370	0
10	male	27	taste	Experiment	Congruent	a3	1067	1
10	male	27	taste	Experiment	Congruent	a3	1219	1
10	male	27	taste	Experiment	Incongruent	a3	1035	0
10	male	27	taste	Experiment	Incongruent	a3	1131	0
10	male	27	taste	Experiment	Congruent	a4	1151	1
10	male	27	taste	Experiment	Congruent	a4	1032	1
10	male	27	taste	Experiment	Incongruent	a4	2398	1
10	male	27	taste	Experiment	Incongruent	a4	1817	0
10	male	27	taste	Experiment	Congruent	r1	1167	1
10	male	27	taste	Experiment	Congruent	r1	1015	1
10	male	27	taste	Experiment	Incongruent	r1	1150	0
10	male	27	taste	Experiment	Incongruent	r1	1585	0
10	male	27	taste	Experiment	Congruent	r2	1120	1
10	male	27	taste	Experiment	Congruent	r2	1016	1
10	male	27	taste	Experiment	Incongruent	r2	1184	0
10	male	27	taste	Experiment	Incongruent	r2	1198	0
10	male	27	taste	Experiment	Congruent	r3	1248	1
10	male	27	taste	Experiment	Congruent	r3	1016	1
10	male	27	taste	Experiment	Incongruent	r3	1267	0
10	male	27	taste	Experiment	Incongruent	r3	1485	0
10	male	27	taste	Experiment	Congruent	r4	1149	1
10	male	27	taste	Experiment	Congruent	r4	1132	1
10	male	27	taste	Experiment	Incongruent	r4	1533	0
10	male	27	taste	Experiment	Incongruent	r4	1133	0
10	male	27	shape	Experiment	Congruent	sour	999	1
10	male	27	shape	Experiment	Congruent	sour	912	1
10	male	27	shape	Experiment	Congruent	sour	1037	1
10	male	27	shape	Experiment	Congruent	sour	883	1
10	male	27	shape	Experiment	Congruent	sour	1087	1
10	male	27	shape	Experiment	Congruent	sour	1084	1
10	male	27	shape	Experiment	Congruent	sour	983	1
10	male	27	shape	Experiment	Congruent	sour	1249	1
10	male	27	shape	Experiment	Incongruent	sour	931	1
10	male	27	shape	Experiment	Incongruent	sour	1050	1
10	male	27	shape	Experiment	Incongruent	sour	1168	1
10	male	27	shape	Experiment	Incongruent	sour	984	1
10	male	27	shape	Experiment	Incongruent	sour	968	1
10	male	27	shape	Experiment	Incongruent	sour	983	1
10	male	27	shape	Experiment	Incongruent	sour	1149	1
10	male	27	shape	Experiment	Incongruent	sour	1116	1
10	male	27	shape	Experiment	Congruent	sweet	1152	1
10	male	27	shape	Experiment	Congruent	sweet	1332	1
10	male	27	shape	Experiment	Congruent	sweet	1113	1
10	male	27	shape	Experiment	Congruent	sweet	1119	1
10	male	27	shape	Experiment	Congruent	sweet	1270	1
10	male	27	shape	Experiment	Congruent	sweet	898	1
10	male	27	shape	Experiment	Congruent	sweet	1233	1
10	male	27	shape	Experiment	Congruent	sweet	1286	1
10	male	27	shape	Experiment	Incongruent	sweet	1168	1
10	male	27	shape	Experiment	Incongruent	sweet	1068	1
10	male	27	shape	Experiment	Incongruent	sweet	903	1
10	male	27	shape	Experiment	Incongruent	sweet	1319	1
10	male	27	shape	Experiment	Incongruent	sweet	1284	1
10	male	27	shape	Experiment	Incongruent	sweet	968	1
10	male	27	shape	Experiment	Incongruent	sweet	1166	1
10	male	27	shape	Experiment	Incongruent	sweet	1118	1
11	female	25	taste	Practice	Congruent	a1	1288	1
11	female	25	taste	Practice	Congruent	a1	1117	1
11	female	25	taste	Practice	Incongruent	a1	2027	1
11	female	25	taste	Practice	Incongruent	a1	1117	1
11	female	25	taste	Practice	Congruent	a2	1221	1
11	female	25	taste	Practice	Congruent	a2	1267	0
11	female	25	taste	Practice	Incongruent	a2	1116	1
11	female	25	taste	Practice	Incongruent	a2	1232	1
11	female	25	taste	Practice	Congruent	r1	1849	1
11	female	25	taste	Practice	Congruent	r1	1613	1
11	female	25	taste	Practice	Incongruent	r1	1288	1
11	female	25	taste	Practice	Incongruent	r1	4068	1
11	female	25	taste	Practice	Congruent	r2	1560	1
11	female	25	taste	Practice	Congruent	r2	1466	1
11	female	25	taste	Practice	Incongruent	r2	2300	1
11	female	25	taste	Practice	Incongruent	r2	2899	1
11	female	25	shape	Practice	Congruent	sour	2867	0
11	female	25	shape	Practice	Congruent	sour	2597	1
11	female	25	shape	Practice	Congruent	sour	2985	1
11	female	25	shape	Practice	Congruent	sour	2366	0
11	female	25	shape	Practice	Incongruent	sour	1368	1
11	female	25	shape	Practice	Incongruent	sour	1713	1
11	female	25	shape	Practice	Incongruent	sour	5486	1
11	female	25	shape	Practice	Incongruent	sour	5098	1
11	female	25	shape	Practice	Congruent	sweet	2266	1
11	female	25	shape	Practice	Congruent	sweet	3064	0
11	female	25	shape	Practice	Congruent	sweet	1917	1
11	female	25	shape	Practice	Congruent	sweet	1351	1
11	female	25	shape	Practice	Incongruent	sweet	1715	0
11	female	25	shape	Practice	Incongruent	sweet	1367	0
11	female	25	shape	Practice	Incongruent	sweet	1564	1
11	female	25	shape	Practice	Incongruent	sweet	1383	0
11	female	25	taste	Experiment	Congruent	a1	1499	1
11	female	25	taste	Experiment	Congruent	a1	1501	1
11	female	25	taste	Experiment	Incongruent	a1	1313	1
11	female	25	taste	Experiment	Incongruent	a1	1683	1
11	female	25	taste	Experiment	Congruent	a2	1301	0
11	female	25	taste	Experiment	Congruent	a2	1282	1
11	female	25	taste	Experiment	Incongruent	a2	1064	1
11	female	25	taste	Experiment	Incongruent	a2	1083	1
11	female	25	taste	Experiment	Congruent	a3	1301	1
11	female	25	taste	Experiment	Congruent	a3	3668	1
11	female	25	taste	Experiment	Incongruent	a3	1670	1
11	female	25	taste	Experiment	Incongruent	a3	2349	1
11	female	25	taste	Experiment	Congruent	a4	1367	1
11	female	25	taste	Experiment	Congruent	a4	1250	1
11	female	25	taste	Experiment	Incongruent	a4	1534	1
11	female	25	taste	Experiment	Incongruent	a4	1217	1
11	female	25	taste	Experiment	Congruent	r1	2033	1
11	female	25	taste	Experiment	Congruent	r1	1518	1
11	female	25	taste	Experiment	Incongruent	r1	1066	1
11	female	25	taste	Experiment	Incongruent	r1	1801	1
11	female	25	taste	Experiment	Congruent	r2	1500	1
11	female	25	taste	Experiment	Congruent	r2	1200	1
11	female	25	taste	Experiment	Incongruent	r2	1151	1
11	female	25	taste	Experiment	Incongruent	r2	1564	1
11	female	25	taste	Experiment	Congruent	r3	1229	1
11	female	25	taste	Experiment	Congruent	r3	1649	1
11	female	25	taste	Experiment	Incongruent	r3	1366	1
11	female	25	taste	Experiment	Incongruent	r3	1901	1
11	female	25	taste	Experiment	Congruent	r4	1267	1
11	female	25	taste	Experiment	Congruent	r4	1417	1
11	female	25	taste	Experiment	Incongruent	r4	1034	1
11	female	25	taste	Experiment	Incongruent	r4	1735	1
11	female	25	shape	Experiment	Congruent	sour	2167	1
11	female	25	shape	Experiment	Congruent	sour	1482	1
11	female	25	shape	Experiment	Congruent	sour	1283	1
11	female	25	shape	Experiment	Congruent	sour	1184	1
11	female	25	shape	Experiment	Congruent	sour	1466	1
11	female	25	shape	Experiment	Congruent	sour	1081	1
11	female	25	shape	Experiment	Congruent	sour	1301	1
11	female	25	shape	Experiment	Congruent	sour	2217	1
11	female	25	shape	Experiment	Incongruent	sour	1418	1
11	female	25	shape	Experiment	Incongruent	sour	1985	1
11	female	25	shape	Experiment	Incongruent	sour	2218	1
11	female	25	shape	Experiment	Incongruent	sour	1047	1
11	female	25	shape	Experiment	Incongruent	sour	2269	1
11	female	25	shape	Experiment	Incongruent	sour	1215	1
11	female	25	shape	Experiment	Incongruent	sour	1966	1
11	female	25	shape	Experiment	Incongruent	sour	1201	1
11	female	25	shape	Experiment	Congruent	sweet	1152	1
11	female	25	shape	Experiment	Congruent	sweet	2800	1
11	female	25	shape	Experiment	Congruent	sweet	1736	1
11	female	25	shape	Experiment	Congruent	sweet	1363	1
11	female	25	shape	Experiment	Congruent	sweet	1149	1
11	female	25	shape	Experiment	Congruent	sweet	1300	1
11	female	25	shape	Experiment	Congruent	sweet	1549	1
11	female	25	shape	Experiment	Congruent	sweet	984	1
11	female	25	shape	Experiment	Incongruent	sweet	2279	1
11	female	25	shape	Experiment	Incongruent	sweet	1241	1
11	female	25	shape	Experiment	Incongruent	sweet	1633	1
11	female	25	shape	Experiment	Incongruent	sweet	1200	1
11	female	25	shape	Experiment	Incongruent	sweet	968	1
11	female	25	shape	Experiment	Incongruent	sweet	1219	1
11	female	25	shape	Experiment	Incongruent	sweet	1233	0
11	female	25	shape	Experiment	Incongruent	sweet	2051	0
12	male	19	taste	Practice	Congruent	a1	2766	1
12	male	19	taste	Practice	Congruent	a1	891	1
12	male	19	taste	Practice	Incongruent	a1	829	1
12	male	19	taste	Practice	Incongruent	a1	844	1
12	male	19	taste	Practice	Congruent	a2	969	1
12	male	19	taste	Practice	Congruent	a2	1015	1
12	male	19	taste	Practice	Incongruent	a2	1469	1
12	male	19	taste	Practice	Incongruent	a2	1203	1
12	male	19	taste	Practice	Congruent	r1	4250	1
12	male	19	taste	Practice	Congruent	r1	1703	1
12	male	19	taste	Practice	Incongruent	r1	1189	1
12	male	19	taste	Practice	Incongruent	r1	1125	1
12	male	19	taste	Practice	Congruent	r2	1266	1
12	male	19	taste	Practice	Congruent	r2	4172	1
12	male	19	taste	Practice	Incongruent	r2	1265	1
12	male	19	taste	Practice	Incongruent	r2	1875	1
12	male	19	shape	Practice	Congruent	sour	1359	1
12	male	19	shape	Practice	Congruent	sour	1109	1
12	male	19	shape	Practice	Congruent	sour	2297	1
12	male	19	shape	Practice	Congruent	sour	957	1
12	male	19	shape	Practice	Incongruent	sour	953	1
12	male	19	shape	Practice	Incongruent	sour	2000	1
12	male	19	shape	Practice	Incongruent	sour	907	1
12	male	19	shape	Practice	Incongruent	sour	1078	1
12	male	19	shape	Practice	Congruent	sweet	1344	1
12	male	19	shape	Practice	Congruent	sweet	2203	1
12	male	19	shape	Practice	Congruent	sweet	1562	1
12	male	19	shape	Practice	Congruent	sweet	2079	1
12	male	19	shape	Practice	Incongruent	sweet	1016	1
12	male	19	shape	Practice	Incongruent	sweet	969	1
12	male	19	shape	Practice	Incongruent	sweet	1078	1
12	male	19	shape	Practice	Incongruent	sweet	1140	1
12	male	19	taste	Experiment	Congruent	a1	1234	1
12	male	19	taste	Experiment	Congruent	a1	954	1
12	male	19	taste	Experiment	Incongruent	a1	844	1
12	male	19	taste	Experiment	Incongruent	a1	891	1
12	male	19	taste	Experiment	Congruent	a2	2891	1
12	male	19	taste	Experiment	Congruent	a2	906	1
12	male	19	taste	Experiment	Incongruent	a2	954	1
12	male	19	taste	Experiment	Incongruent	a2	969	1
12	male	19	taste	Experiment	Congruent	a3	971	1
12	male	19	taste	Experiment	Congruent	a3	984	1
12	male	19	taste	Experiment	Incongruent	a3	828	1
12	male	19	taste	Experiment	Incongruent	a3	1031	1
12	male	19	taste	Experiment	Congruent	a4	1939	1
12	male	19	taste	Experiment	Congruent	a4	1360	1
12	male	19	taste	Experiment	Incongruent	a4	1719	1
12	male	19	taste	Experiment	Incongruent	a4	969	1
12	male	19	taste	Experiment	Congruent	r1	1344	1
12	male	19	taste	Experiment	Congruent	r1	876	0
12	male	19	taste	Experiment	Incongruent	r1	1266	1
12	male	19	taste	Experiment	Incongruent	r1	1313	1
12	male	19	taste	Experiment	Congruent	r2	1423	1
12	male	19	taste	Experiment	Congruent	r2	2079	1
12	male	19	taste	Experiment	Incongruent	r2	1266	1
12	male	19	taste	Experiment	Incongruent	r2	1266	1
12	male	19	taste	Experiment	Congruent	r3	2281	1
12	male	19	taste	Experiment	Congruent	r3	984	1
12	male	19	taste	Experiment	Incongruent	r3	3765	1
12	male	19	taste	Experiment	Incongruent	r3	1234	1
12	male	19	taste	Experiment	Congruent	r4	1063	1
12	male	19	taste	Experiment	Congruent	r4	1781	1
12	male	19	taste	Experiment	Incongruent	r4	1312	1
12	male	19	taste	Experiment	Incongruent	r4	1093	1
12	male	19	shape	Experiment	Congruent	sour	1781	1
12	male	19	shape	Experiment	Congruent	sour	1015	1
12	male	19	shape	Experiment	Congruent	sour	1562	1
12	male	19	shape	Experiment	Congruent	sour	1360	1
12	male	19	shape	Experiment	Congruent	sour	1312	1
12	male	19	shape	Experiment	Congruent	sour	1797	1
12	male	19	shape	Experiment	Congruent	sour	1000	1
12	male	19	shape	Experiment	Congruent	sour	1969	1
12	male	19	shape	Experiment	Incongruent	sour	984	1
12	male	19	shape	Experiment	Incongruent	sour	1059	1
12	male	19	shape	Experiment	Incongruent	sour	1375	1
12	male	19	shape	Experiment	Incongruent	sour	1047	1
12	male	19	shape	Experiment	Incongruent	sour	1250	1
12	male	19	shape	Experiment	Incongruent	sour	1015	1
12	male	19	shape	Experiment	Incongruent	sour	1078	1
12	male	19	shape	Experiment	Incongruent	sour	876	1
12	male	19	shape	Experiment	Congruent	sweet	2969	1
12	male	19	shape	Experiment	Congruent	sweet	3297	1
12	male	19	shape	Experiment	Congruent	sweet	3250	1
12	male	19	shape	Experiment	Congruent	sweet	2484	1
12	male	19	shape	Experiment	Congruent	sweet	1297	1
12	male	19	shape	Experiment	Congruent	sweet	2969	1
12	male	19	shape	Experiment	Congruent	sweet	2407	1
12	male	19	shape	Experiment	Congruent	sweet	1974	1
12	male	19	shape	Experiment	Incongruent	sweet	1219	1
12	male	19	shape	Experiment	Incongruent	sweet	1125	1
12	male	19	shape	Experiment	Incongruent	sweet	1188	1
12	male	19	shape	Experiment	Incongruent	sweet	953	1
12	male	19	shape	Experiment	Incongruent	sweet	1453	1
12	male	19	shape	Experiment	Incongruent	sweet	1141	1
12	male	19	shape	Experiment	Incongruent	sweet	1032	1
12	male	19	shape	Experiment	Incongruent	sweet	1000	1
13	female	57	taste	Practice	Congruent	a1	1617	1
13	female	57	taste	Practice	Congruent	a1	4083	1
13	female	57	taste	Practice	Incongruent	a1	3386	0
13	female	57	taste	Practice	Incongruent	a1	2352	1
13	female	57	taste	Practice	Congruent	a2	3335	1
13	female	57	taste	Practice	Congruent	a2	4286	1
13	female	57	taste	Practice	Incongruent	a2	4621	1
13	female	57	taste	Practice	Incongruent	a2	2766	1
13	female	57	taste	Practice	Congruent	r1	2217	1
13	female	57	taste	Practice	Congruent	r1	1250	1
13	female	57	taste	Practice	Incongruent	r1	3797	1
13	female	57	taste	Practice	Incongruent	r1	2452	1
13	female	57	taste	Practice	Congruent	r2	1981	1
13	female	57	taste	Practice	Congruent	r2	2820	1
13	female	57	taste	Practice	Incongruent	r2	3517	1
13	female	57	taste	Practice	Incongruent	r2	25500	1
13	female	57	shape	Practice	Congruent	sour	1599	1
13	female	57	shape	Practice	Congruent	sour	4552	1
13	female	57	shape	Practice	Congruent	sour	900	1
13	female	57	shape	Practice	Congruent	sour	1536	1
13	female	57	shape	Practice	Incongruent	sour	2501	1
13	female	57	shape	Practice	Incongruent	sour	2336	1
13	female	57	shape	Practice	Incongruent	sour	1632	1
13	female	57	shape	Practice	Incongruent	sour	1984	1
13	female	57	shape	Practice	Congruent	sweet	2182	1
13	female	57	shape	Practice	Congruent	sweet	1319	1
13	female	57	shape	Practice	Congruent	sweet	1501	1
13	female	57	shape	Practice	Congruent	sweet	1788	1
13	female	57	shape	Practice	Incongruent	sweet	2468	1
13	female	57	shape	Practice	Incongruent	sweet	3768	1
13	female	57	shape	Practice	Incongruent	sweet	1784	1
13	female	57	shape	Practice	Incongruent	sweet	4533	1
13	female	57	taste	Experiment	Congruent	a1	2269	1
13	female	57	taste	Experiment	Congruent	a1	1514	1
13	female	57	taste	Experiment	Incongruent	a1	3050	1
13	female	57	taste	Experiment	Incongruent	a1	2019	1
13	female	57	taste	Experiment	Congruent	a2	1767	1
13	female	57	taste	Experiment	Congruent	a2	1836	1
13	female	57	taste	Experiment	Incongruent	a2	3099	1
13	female	57	taste	Experiment	Incongruent	a2	1834	1
13	female	57	taste	Experiment	Congruent	a3	1349	1
13	female	57	taste	Experiment	Congruent	a3	2233	1
13	female	57	taste	Experiment	Incongruent	a3	1883	1
13	female	57	taste	Experiment	Incongruent	a3	5533	1
13	female	57	taste	Experiment	Congruent	a4	1353	1
13	female	57	taste	Experiment	Congruent	a4	1600	1
13	female	57	taste	Experiment	Incongruent	a4	1583	1
13	female	57	taste	Experiment	Incongruent	a4	1883	1
13	female	57	taste	Experiment	Congruent	r1	1835	1
13	female	57	taste	Experiment	Congruent	r1	1400	1
13	female	57	taste	Experiment	Incongruent	r1	2935	1
13	female	57	taste	Experiment	Incongruent	r1	1964	1
13	female	57	taste	Experiment	Congruent	r2	1567	1
13	female	57	taste	Experiment	Congruent	r2	1950	1
13	female	57	taste	Experiment	Incongruent	r2	3251	1
13	female	57	taste	Experiment	Incongruent	r2	2350	1
13	female	57	taste	Experiment	Congruent	r3	2484	1
13	female	57	taste	Experiment	Congruent	r3	1750	1
13	female	57	taste	Experiment	Incongruent	r3	2618	1
13	female	57	taste	Experiment	Incongruent	r3	4600	1
13	female	57	taste	Experiment	Congruent	r4	2283	1
13	female	57	taste	Experiment	Congruent	r4	1718	1
13	female	57	taste	Experiment	Incongruent	r4	1699	1
13	female	57	taste	Experiment	Incongruent	r4	8034	1
13	female	57	shape	Experiment	Congruent	sour	1166	1
13	female	57	shape	Experiment	Congruent	sour	2032	1
13	female	57	shape	Experiment	Congruent	sour	1069	1
13	female	57	shape	Experiment	Congruent	sour	968	0
13	female	57	shape	Experiment	Congruent	sour	2450	1
13	female	57	shape	Experiment	Congruent	sour	1400	1
13	female	57	shape	Experiment	Congruent	sour	2233	1
13	female	57	shape	Experiment	Congruent	sour	2369	1
13	female	57	shape	Experiment	Incongruent	sour	1232	1
13	female	57	shape	Experiment	Incongruent	sour	1917	1
13	female	57	shape	Experiment	Incongruent	sour	2551	1
13	female	57	shape	Experiment	Incongruent	sour	1117	1
13	female	57	shape	Experiment	Incongruent	sour	2449	1
13	female	57	shape	Experiment	Incongruent	sour	1735	1
13	female	57	shape	Experiment	Incongruent	sour	2833	1
13	female	57	shape	Experiment	Incongruent	sour	2084	1
13	female	57	shape	Experiment	Congruent	sweet	1151	1
13	female	57	shape	Experiment	Congruent	sweet	1417	1
13	female	57	shape	Experiment	Congruent	sweet	1150	1
13	female	57	shape	Experiment	Congruent	sweet	1416	1
13	female	57	shape	Experiment	Congruent	sweet	1200	1
13	female	57	shape	Experiment	Congruent	sweet	1534	1
13	female	57	shape	Experiment	Congruent	sweet	2150	1
13	female	57	shape	Experiment	Congruent	sweet	3086	1
13	female	57	shape	Experiment	Incongruent	sweet	1850	1
13	female	57	shape	Experiment	Incongruent	sweet	2570	1
13	female	57	shape	Experiment	Incongruent	sweet	1968	1
13	female	57	shape	Experiment	Incongruent	sweet	1667	1
13	female	57	shape	Experiment	Incongruent	sweet	1684	1
13	female	57	shape	Experiment	Incongruent	sweet	1567	1
13	female	57	shape	Experiment	Incongruent	sweet	3334	1
13	female	57	shape	Experiment	Incongruent	sweet	2566	0
14	male	40	taste	Practice	Congruent	a1	1116	1
14	male	40	taste	Practice	Congruent	a1	1034	1
14	male	40	taste	Practice	Incongruent	a1	1666	1
14	male	40	taste	Practice	Incongruent	a1	1234	1
14	male	40	taste	Practice	Congruent	a2	1350	1
14	male	40	taste	Practice	Congruent	a2	1083	1
14	male	40	taste	Practice	Incongruent	a2	1801	0
14	male	40	taste	Practice	Incongruent	a2	1118	0
14	male	40	taste	Practice	Congruent	r1	1217	1
14	male	40	taste	Practice	Congruent	r1	1083	1
14	male	40	taste	Practice	Incongruent	r1	1300	1
14	male	40	taste	Practice	Incongruent	r1	1383	1
14	male	40	taste	Practice	Congruent	r2	1250	1
14	male	40	taste	Practice	Congruent	r2	1484	1
14	male	40	taste	Practice	Incongruent	r2	1500	1
14	male	40	taste	Practice	Incongruent	r2	1183	1
14	male	40	shape	Practice	Congruent	sour	1334	1
14	male	40	shape	Practice	Congruent	sour	683	1
14	male	40	shape	Practice	Congruent	sour	984	1
14	male	40	shape	Practice	Congruent	sour	851	0
14	male	40	shape	Practice	Incongruent	sour	1085	1
14	male	40	shape	Practice	Incongruent	sour	2934	1
14	male	40	shape	Practice	Incongruent	sour	1900	0
14	male	40	shape	Practice	Incongruent	sour	1116	1
14	male	40	shape	Practice	Congruent	sweet	949	1
14	male	40	shape	Practice	Congruent	sweet	984	1
14	male	40	shape	Practice	Congruent	sweet	783	1
14	male	40	shape	Practice	Congruent	sweet	1117	1
14	male	40	shape	Practice	Incongruent	sweet	1400	1
14	male	40	shape	Practice	Incongruent	sweet	783	1
14	male	40	shape	Practice	Incongruent	sweet	1833	1
14	male	40	shape	Practice	Incongruent	sweet	1016	1
14	male	40	taste	Experiment	Congruent	a1	1666	1
14	male	40	taste	Experiment	Congruent	a1	1134	1
14	male	40	taste	Experiment	Incongruent	a1	1834	1
14	male	40	taste	Experiment	Incongruent	a1	1284	1
14	male	40	taste	Experiment	Congruent	a2	1267	1
14	male	40	taste	Experiment	Congruent	a2	1316	1
14	male	40	taste	Experiment	Incongruent	a2	1234	1
14	male	40	taste	Experiment	Incongruent	a2	966	1
14	male	40	taste	Experiment	Congruent	a3	1967	1
14	male	40	taste	Experiment	Congruent	a3	1433	1
14	male	40	taste	Experiment	Incongruent	a3	1051	1
14	male	40	taste	Experiment	Incongruent	a3	1084	1
14	male	40	taste	Experiment	Congruent	a4	1616	1
14	male	40	taste	Experiment	Congruent	a4	1750	1
14	male	40	taste	Experiment	Incongruent	a4	1467	1
14	male	40	taste	Experiment	Incongruent	a4	1217	1
14	male	40	taste	Experiment	Congruent	r1	1250	1
14	male	40	taste	Experiment	Congruent	r1	1283	1
14	male	40	taste	Experiment	Incongruent	r1	1884	1
14	male	40	taste	Experiment	Incongruent	r1	1468	1
14	male	40	taste	Experiment	Congruent	r2	1000	1
14	male	40	taste	Experiment	Congruent	r2	1051	1
14	male	40	taste	Experiment	Incongruent	r2	1017	1
14	male	40	taste	Experiment	Incongruent	r2	1167	1
14	male	40	taste	Experiment	Congruent	r3	1134	1
14	male	40	taste	Experiment	Congruent	r3	967	1
14	male	40	taste	Experiment	Incongruent	r3	1350	1
14	male	40	taste	Experiment	Incongruent	r3	1533	1
14	male	40	taste	Experiment	Congruent	r4	1316	1
14	male	40	taste	Experiment	Congruent	r4	1400	1
14	male	40	taste	Experiment	Incongruent	r4	1083	1
14	male	40	taste	Experiment	Incongruent	r4	1233	1
14	male	40	shape	Experiment	Congruent	sour	1183	1
14	male	40	shape	Experiment	Congruent	sour	2033	1
14	male	40	shape	Experiment	Congruent	sour	1250	1
14	male	40	shape	Experiment	Congruent	sour	766	1
14	male	40	shape	Experiment	Congruent	sour	1500	1
14	male	40	shape	Experiment	Congruent	sour	883	1
14	male	40	shape	Experiment	Congruent	sour	800	1
14	male	40	shape	Experiment	Congruent	sour	1200	1
14	male	40	shape	Experiment	Incongruent	sour	1183	1
14	male	40	shape	Experiment	Incongruent	sour	1000	1
14	male	40	shape	Experiment	Incongruent	sour	1467	1
14	male	40	shape	Experiment	Incongruent	sour	1066	1
14	male	40	shape	Experiment	Incongruent	sour	800	1
14	male	40	shape	Experiment	Incongruent	sour	1268	1
14	male	40	shape	Experiment	Incongruent	sour	934	1
14	male	40	shape	Experiment	Incongruent	sour	767	1
14	male	40	shape	Experiment	Congruent	sweet	868	1
14	male	40	shape	Experiment	Congruent	sweet	1217	1
14	male	40	shape	Experiment	Congruent	sweet	1050	1
14	male	40	shape	Experiment	Congruent	sweet	967	1
14	male	40	shape	Experiment	Congruent	sweet	884	1
14	male	40	shape	Experiment	Congruent	sweet	1500	1
14	male	40	shape	Experiment	Congruent	sweet	1467	1
14	male	40	shape	Experiment	Congruent	sweet	950	1
14	male	40	shape	Experiment	Incongruent	sweet	1216	1
14	male	40	shape	Experiment	Incongruent	sweet	1216	1
14	male	40	shape	Experiment	Incongruent	sweet	1051	1
14	male	40	shape	Experiment	Incongruent	sweet	983	1
14	male	40	shape	Experiment	Incongruent	sweet	917	1
14	male	40	shape	Experiment	Incongruent	sweet	967	1
14	male	40	shape	Experiment	Incongruent	sweet	1318	1
14	male	40	shape	Experiment	Incongruent	sweet	1084	1
15	male	35	taste	Practice	Congruent	a1	2632	1
15	male	35	taste	Practice	Congruent	a1	1567	1
15	male	35	taste	Practice	Incongruent	a1	1832	1
15	male	35	taste	Practice	Incongruent	a1	1801	1
15	male	35	taste	Practice	Congruent	a2	1984	1
15	male	35	taste	Practice	Congruent	a2	1351	1
15	male	35	taste	Practice	Incongruent	a2	1384	1
15	male	35	taste	Practice	Incongruent	a2	2618	1
15	male	35	taste	Practice	Congruent	r1	1183	1
15	male	35	taste	Practice	Congruent	r1	1316	1
15	male	35	taste	Practice	Incongruent	r1	1335	1
15	male	35	taste	Practice	Incongruent	r1	1418	1
15	male	35	taste	Practice	Congruent	r2	3534	1
15	male	35	taste	Practice	Congruent	r2	1001	1
15	male	35	taste	Practice	Incongruent	r2	1033	1
15	male	35	taste	Practice	Incongruent	r2	918	1
15	male	35	shape	Practice	Congruent	sour	950	1
15	male	35	shape	Practice	Congruent	sour	917	1
15	male	35	shape	Practice	Congruent	sour	966	1
15	male	35	shape	Practice	Congruent	sour	934	1
15	male	35	shape	Practice	Incongruent	sour	967	1
15	male	35	shape	Practice	Incongruent	sour	1017	0
15	male	35	shape	Practice	Incongruent	sour	1885	1
15	male	35	shape	Practice	Incongruent	sour	1385	1
15	male	35	shape	Practice	Congruent	sweet	2067	1
15	male	35	shape	Practice	Congruent	sweet	885	1
15	male	35	shape	Practice	Congruent	sweet	1116	1
15	male	35	shape	Practice	Congruent	sweet	1032	1
15	male	35	shape	Practice	Incongruent	sweet	1066	0
15	male	35	shape	Practice	Incongruent	sweet	2200	0
15	male	35	shape	Practice	Incongruent	sweet	1250	1
15	male	35	shape	Practice	Incongruent	sweet	1816	1
15	male	35	taste	Experiment	Congruent	a1	1635	1
15	male	35	taste	Experiment	Congruent	a1	1350	1
15	male	35	taste	Experiment	Incongruent	a1	1484	1
15	male	35	taste	Experiment	Incongruent	a1	1517	1
15	male	35	taste	Experiment	Congruent	a2	1200	1
15	male	35	taste	Experiment	Congruent	a2	1034	1
15	male	35	taste	Experiment	Incongruent	a2	1899	1
15	male	35	taste	Experiment	Incongruent	a2	1167	1
15	male	35	taste	Experiment	Congruent	a3	1034	1
15	male	35	taste	Experiment	Congruent	a3	1283	1
15	male	35	taste	Experiment	Incongruent	a3	1368	1
15	male	35	taste	Experiment	Incongruent	a3	1217	1
15	male	35	taste	Experiment	Congruent	a4	983	1
15	male	35	taste	Experiment	Congruent	a4	1050	1
15	male	35	taste	Experiment	Incongruent	a4	1218	1
15	male	35	taste	Experiment	Incongruent	a4	967	1
15	male	35	taste	Experiment	Congruent	r1	1317	1
15	male	35	taste	Experiment	Congruent	r1	1900	1
15	male	35	taste	Experiment	Incongruent	r1	1400	1
15	male	35	taste	Experiment	Incongruent	r1	1584	1
15	male	35	taste	Experiment	Congruent	r2	1367	1
15	male	35	taste	Experiment	Congruent	r2	1000	1
15	male	35	taste	Experiment	Incongruent	r2	1133	1
15	male	35	taste	Experiment	Incongruent	r2	2051	1
15	male	35	taste	Experiment	Congruent	r3	1082	1
15	male	35	taste	Experiment	Congruent	r3	1182	1
15	male	35	taste	Experiment	Incongruent	r3	1800	1
15	male	35	taste	Experiment	Incongruent	r3	1250	1
15	male	35	taste	Experiment	Congruent	r4	1534	1
15	male	35	taste	Experiment	Congruent	r4	1216	1
15	male	35	taste	Experiment	Incongruent	r4	2218	1
15	male	35	taste	Experiment	Incongruent	r4	2017	1
15	male	35	shape	Experiment	Congruent	sour	983	1
15	male	35	shape	Experiment	Congruent	sour	950	1
15	male	35	shape	Experiment	Congruent	sour	983	1
15	male	35	shape	Experiment	Congruent	sour	1368	1
15	male	35	shape	Experiment	Congruent	sour	966	1
15	male	35	shape	Experiment	Congruent	sour	967	1
15	male	35	shape	Experiment	Congruent	sour	1233	1
15	male	35	shape	Experiment	Congruent	sour	1200	1
15	male	35	shape	Experiment	Incongruent	sour	1483	1
15	male	35	shape	Experiment	Incongruent	sour	1234	1
15	male	35	shape	Experiment	Incongruent	sour	1050	1
15	male	35	shape	Experiment	Incongruent	sour	1768	1
15	male	35	shape	Experiment	Incongruent	sour	1200	1
15	male	35	shape	Experiment	Incongruent	sour	1051	0
15	male	35	shape	Experiment	Incongruent	sour	1450	1
15	male	35	shape	Experiment	Incongruent	sour	2033	1
15	male	35	shape	Experiment	Congruent	sweet	1415	1
15	male	35	shape	Experiment	Congruent	sweet	1035	1
15	male	35	shape	Experiment	Congruent	sweet	1218	1
15	male	35	shape	Experiment	Congruent	sweet	1000	1
15	male	35	shape	Experiment	Congruent	sweet	1451	1
15	male	35	shape	Experiment	Congruent	sweet	1066	1
15	male	35	shape	Experiment	Congruent	sweet	1000	1
15	male	35	shape	Experiment	Congruent	sweet	1133	1
15	male	35	shape	Experiment	Incongruent	sweet	933	1
15	male	35	shape	Experiment	Incongruent	sweet	917	1
15	male	35	shape	Experiment	Incongruent	sweet	883	1
15	male	35	shape	Experiment	Incongruent	sweet	1283	1
15	male	35	shape	Experiment	Incongruent	sweet	1118	1
15	male	35	shape	Experiment	Incongruent	sweet	1266	1
15	male	35	shape	Experiment	Incongruent	sweet	900	1
15	male	35	shape	Experiment	Incongruent	sweet	1066	1
16	male	55	taste	Practice	Congruent	a1	1280	1
16	male	55	taste	Practice	Congruent	a1	1179	1
16	male	55	taste	Practice	Incongruent	a1	1367	1
16	male	55	taste	Practice	Incongruent	a1	1561	1
16	male	55	taste	Practice	Congruent	a2	1032	1
16	male	55	taste	Practice	Congruent	a2	2747	1
16	male	55	taste	Practice	Incongruent	a2	9530	1
16	male	55	taste	Practice	Incongruent	a2	1020	1
16	male	55	taste	Practice	Congruent	r1	1898	1
16	male	55	taste	Practice	Congruent	r1	1748	1
16	male	55	taste	Practice	Incongruent	r1	997	1
16	male	55	taste	Practice	Incongruent	r1	932	1
16	male	55	taste	Practice	Congruent	r2	1330	1
16	male	55	taste	Practice	Congruent	r2	1146	1
16	male	55	taste	Practice	Incongruent	r2	1446	1
16	male	55	taste	Practice	Incongruent	r2	879	0
16	male	55	shape	Practice	Congruent	sour	1162	1
16	male	55	shape	Practice	Congruent	sour	1178	1
16	male	55	shape	Practice	Congruent	sour	2033	1
16	male	55	shape	Practice	Congruent	sour	1064	1
16	male	55	shape	Practice	Incongruent	sour	1027	1
16	male	55	shape	Practice	Incongruent	sour	1148	1
16	male	55	shape	Practice	Incongruent	sour	2013	1
16	male	55	shape	Practice	Incongruent	sour	1463	1
16	male	55	shape	Practice	Congruent	sweet	963	1
16	male	55	shape	Practice	Congruent	sweet	1597	1
16	male	55	shape	Practice	Congruent	sweet	1181	1
16	male	55	shape	Practice	Congruent	sweet	1228	1
16	male	55	shape	Practice	Incongruent	sweet	1288	1
16	male	55	shape	Practice	Incongruent	sweet	1161	1
16	male	55	shape	Practice	Incongruent	sweet	3462	1
16	male	55	shape	Practice	Incongruent	sweet	1129	1
16	male	55	taste	Experiment	Congruent	a1	1365	1
16	male	55	taste	Experiment	Congruent	a1	1797	1
16	male	55	taste	Experiment	Incongruent	a1	1493	0
16	male	55	taste	Experiment	Incongruent	a1	1381	1
16	male	55	taste	Experiment	Congruent	a2	1897	1
16	male	55	taste	Experiment	Congruent	a2	1814	1
16	male	55	taste	Experiment	Incongruent	a2	2646	0
16	male	55	taste	Experiment	Incongruent	a2	1277	1
16	male	55	taste	Experiment	Congruent	a3	1135	1
16	male	55	taste	Experiment	Congruent	a3	1513	1
16	male	55	taste	Experiment	Incongruent	a3	1411	1
16	male	55	taste	Experiment	Incongruent	a3	1581	1
16	male	55	taste	Experiment	Congruent	a4	931	1
16	male	55	taste	Experiment	Congruent	a4	1530	1
16	male	55	taste	Experiment	Incongruent	a4	1965	1
16	male	55	taste	Experiment	Incongruent	a4	2181	1
16	male	55	taste	Experiment	Congruent	r1	1242	0
16	male	55	taste	Experiment	Congruent	r1	1263	1
16	male	55	taste	Experiment	Incongruent	r1	1263	1
16	male	55	taste	Experiment	Incongruent	r1	2080	1
16	male	55	taste	Experiment	Congruent	r2	1381	1
16	male	55	taste	Experiment	Congruent	r2	1365	1
16	male	55	taste	Experiment	Incongruent	r2	1313	1
16	male	55	taste	Experiment	Incongruent	r2	1347	1
16	male	55	taste	Experiment	Congruent	r3	1397	1
16	male	55	taste	Experiment	Congruent	r3	1779	1
16	male	55	taste	Experiment	Incongruent	r3	1530	1
16	male	55	taste	Experiment	Incongruent	r3	2114	1
16	male	55	taste	Experiment	Congruent	r4	1681	1
16	male	55	taste	Experiment	Congruent	r4	2062	1
16	male	55	taste	Experiment	Incongruent	r4	1744	1
16	male	55	taste	Experiment	Incongruent	r4	2496	0
16	male	55	shape	Experiment	Congruent	sour	1115	1
16	male	55	shape	Experiment	Congruent	sour	1116	1
16	male	55	shape	Experiment	Congruent	sour	1047	1
16	male	55	shape	Experiment	Congruent	sour	1129	1
16	male	55	shape	Experiment	Congruent	sour	930	1
16	male	55	shape	Experiment	Congruent	sour	1199	1
16	male	55	shape	Experiment	Congruent	sour	1098	1
16	male	55	shape	Experiment	Congruent	sour	1030	1
16	male	55	shape	Experiment	Incongruent	sour	1149	1
16	male	55	shape	Experiment	Incongruent	sour	929	1
16	male	55	shape	Experiment	Incongruent	sour	1443	1
16	male	55	shape	Experiment	Incongruent	sour	1512	1
16	male	55	shape	Experiment	Incongruent	sour	1563	1
16	male	55	shape	Experiment	Incongruent	sour	1047	1
16	male	55	shape	Experiment	Incongruent	sour	1562	1
16	male	55	shape	Experiment	Incongruent	sour	1467	1
16	male	55	shape	Experiment	Congruent	sweet	1131	1
16	male	55	shape	Experiment	Congruent	sweet	999	1
16	male	55	shape	Experiment	Congruent	sweet	1318	1
16	male	55	shape	Experiment	Congruent	sweet	1329	1
16	male	55	shape	Experiment	Congruent	sweet	1098	1
16	male	55	shape	Experiment	Congruent	sweet	1463	1
16	male	55	shape	Experiment	Congruent	sweet	1130	1
16	male	55	shape	Experiment	Congruent	sweet	1365	1
16	male	55	shape	Experiment	Incongruent	sweet	1210	1
16	male	55	shape	Experiment	Incongruent	sweet	1413	1
16	male	55	shape	Experiment	Incongruent	sweet	2880	1
16	male	55	shape	Experiment	Incongruent	sweet	1197	1
16	male	55	shape	Experiment	Incongruent	sweet	897	1
16	male	55	shape	Experiment	Incongruent	sweet	980	1
16	male	55	shape	Experiment	Incongruent	sweet	1145	1
16	male	55	shape	Experiment	Incongruent	sweet	1347	1
17	male	26	taste	Practice	Congruent	a1	1963	1
17	male	26	taste	Practice	Congruent	a1	3389	1
17	male	26	taste	Practice	Incongruent	a1	1434	1
17	male	26	taste	Practice	Incongruent	a1	3739	1
17	male	26	taste	Practice	Congruent	a2	2452	1
17	male	26	taste	Practice	Congruent	a2	1565	1
17	male	26	taste	Practice	Incongruent	a2	1636	1
17	male	26	taste	Practice	Incongruent	a2	2134	1
17	male	26	taste	Practice	Congruent	r1	1247	1
17	male	26	taste	Practice	Congruent	r1	1616	1
17	male	26	taste	Practice	Incongruent	r1	1231	1
17	male	26	taste	Practice	Incongruent	r1	2249	0
17	male	26	taste	Practice	Congruent	r2	1618	1
17	male	26	taste	Practice	Congruent	r2	1550	1
17	male	26	taste	Practice	Incongruent	r2	1449	1
17	male	26	taste	Practice	Incongruent	r2	1160	1
17	male	26	shape	Practice	Congruent	sour	1332	1
17	male	26	shape	Practice	Congruent	sour	1650	1
17	male	26	shape	Practice	Congruent	sour	1799	1
17	male	26	shape	Practice	Congruent	sour	1056	1
17	male	26	shape	Practice	Incongruent	sour	2032	1
17	male	26	shape	Practice	Incongruent	sour	2364	1
17	male	26	shape	Practice	Incongruent	sour	1635	1
17	male	26	shape	Practice	Incongruent	sour	3289	1
17	male	26	shape	Practice	Congruent	sweet	1713	1
17	male	26	shape	Practice	Congruent	sweet	1349	0
17	male	26	shape	Practice	Congruent	sweet	2138	1
17	male	26	shape	Practice	Congruent	sweet	2439	1
17	male	26	shape	Practice	Incongruent	sweet	1800	0
17	male	26	shape	Practice	Incongruent	sweet	2268	1
17	male	26	shape	Practice	Incongruent	sweet	1887	1
17	male	26	shape	Practice	Incongruent	sweet	3091	1
17	male	26	taste	Experiment	Congruent	a1	2368	1
17	male	26	taste	Experiment	Congruent	a1	2669	1
17	male	26	taste	Experiment	Incongruent	a1	1801	0
17	male	26	taste	Experiment	Incongruent	a1	2064	1
17	male	26	taste	Experiment	Congruent	a2	2304	0
17	male	26	taste	Experiment	Congruent	a2	1970	1
17	male	26	taste	Experiment	Incongruent	a2	2352	1
17	male	26	taste	Experiment	Incongruent	a2	2851	1
17	male	26	taste	Experiment	Congruent	a3	3236	1
17	male	26	taste	Experiment	Congruent	a3	2322	1
17	male	26	taste	Experiment	Incongruent	a3	1452	1
17	male	26	taste	Experiment	Incongruent	a3	1599	1
17	male	26	taste	Experiment	Congruent	a4	2152	1
17	male	26	taste	Experiment	Congruent	a4	2651	1
17	male	26	taste	Experiment	Incongruent	a4	2553	1
17	male	26	taste	Experiment	Incongruent	a4	1950	1
17	male	26	taste	Experiment	Congruent	r1	1737	1
17	male	26	taste	Experiment	Congruent	r1	1286	0
17	male	26	taste	Experiment	Incongruent	r1	1466	0
17	male	26	taste	Experiment	Incongruent	r1	2585	0
17	male	26	taste	Experiment	Congruent	r2	2288	1
17	male	26	taste	Experiment	Congruent	r2	1858	1
17	male	26	taste	Experiment	Incongruent	r2	1791	1
17	male	26	taste	Experiment	Incongruent	r2	1267	1
17	male	26	taste	Experiment	Congruent	r3	1494	1
17	male	26	taste	Experiment	Congruent	r3	1332	1
17	male	26	taste	Experiment	Incongruent	r3	1282	0
17	male	26	taste	Experiment	Incongruent	r3	6454	1
17	male	26	taste	Experiment	Congruent	r4	1199	1
17	male	26	taste	Experiment	Congruent	r4	1700	1
17	male	26	taste	Experiment	Incongruent	r4	1635	1
17	male	26	taste	Experiment	Incongruent	r4	2779	0
17	male	26	shape	Experiment	Congruent	sour	1451	1
17	male	26	shape	Experiment	Congruent	sour	1585	1
17	male	26	shape	Experiment	Congruent	sour	1702	1
17	male	26	shape	Experiment	Congruent	sour	1465	1
17	male	26	shape	Experiment	Congruent	sour	1533	1
17	male	26	shape	Experiment	Congruent	sour	1603	1
17	male	26	shape	Experiment	Congruent	sour	1453	1
17	male	26	shape	Experiment	Congruent	sour	1464	1
17	male	26	shape	Experiment	Incongruent	sour	4292	1
17	male	26	shape	Experiment	Incongruent	sour	4243	1
17	male	26	shape	Experiment	Incongruent	sour	1899	1
17	male	26	shape	Experiment	Incongruent	sour	1185	1
17	male	26	shape	Experiment	Incongruent	sour	2217	1
17	male	26	shape	Experiment	Incongruent	sour	5130	1
17	male	26	shape	Experiment	Incongruent	sour	2585	1
17	male	26	shape	Experiment	Incongruent	sour	3807	1
17	male	26	shape	Experiment	Congruent	sweet	1198	1
17	male	26	shape	Experiment	Congruent	sweet	2050	1
17	male	26	shape	Experiment	Congruent	sweet	1333	1
17	male	26	shape	Experiment	Congruent	sweet	1299	1
17	male	26	shape	Experiment	Congruent	sweet	1266	1
17	male	26	shape	Experiment	Congruent	sweet	1604	1
17	male	26	shape	Experiment	Congruent	sweet	1399	1
17	male	26	shape	Experiment	Congruent	sweet	1684	1
17	male	26	shape	Experiment	Incongruent	sweet	2539	1
17	male	26	shape	Experiment	Incongruent	sweet	1230	1
17	male	26	shape	Experiment	Incongruent	sweet	3440	1
17	male	26	shape	Experiment	Incongruent	sweet	2707	1
17	male	26	shape	Experiment	Incongruent	sweet	1736	1
17	male	26	shape	Experiment	Incongruent	sweet	1186	1
17	male	26	shape	Experiment	Incongruent	sweet	1202	1
17	male	26	shape	Experiment	Incongruent	sweet	1202	1
18	female	29	taste	Practice	Congruent	a1	2015	1
18	female	29	taste	Practice	Congruent	a1	2863	1
18	female	29	taste	Practice	Incongruent	a1	982	0
18	female	29	taste	Practice	Incongruent	a1	1247	1
18	female	29	taste	Practice	Congruent	a2	1447	1
18	female	29	taste	Practice	Congruent	a2	1215	1
18	female	29	taste	Practice	Incongruent	a2	3547	1
18	female	29	taste	Practice	Incongruent	a2	2446	0
18	female	29	taste	Practice	Congruent	r1	1198	1
18	female	29	taste	Practice	Congruent	r1	1264	1
18	female	29	taste	Practice	Incongruent	r1	3097	1
18	female	29	taste	Practice	Incongruent	r1	1581	1
18	female	29	taste	Practice	Congruent	r2	1111	1
18	female	29	taste	Practice	Congruent	r2	915	1
18	female	29	taste	Practice	Incongruent	r2	1413	0
18	female	29	taste	Practice	Incongruent	r2	4523	0
18	female	29	shape	Practice	Congruent	sour	1910	1
18	female	29	shape	Practice	Congruent	sour	1231	1
18	female	29	shape	Practice	Congruent	sour	2099	1
18	female	29	shape	Practice	Congruent	sour	1432	1
18	female	29	shape	Practice	Incongruent	sour	1682	1
18	female	29	shape	Practice	Incongruent	sour	1065	1
18	female	29	shape	Practice	Incongruent	sour	1330	1
18	female	29	shape	Practice	Incongruent	sour	1280	1
18	female	29	shape	Practice	Congruent	sweet	1248	1
18	female	29	shape	Practice	Congruent	sweet	1315	1
18	female	29	shape	Practice	Congruent	sweet	2615	1
18	female	29	shape	Practice	Congruent	sweet	3146	1
18	female	29	shape	Practice	Incongruent	sweet	2683	1
18	female	29	shape	Practice	Incongruent	sweet	1664	1
18	female	29	shape	Practice	Incongruent	sweet	1214	1
18	female	29	shape	Practice	Incongruent	sweet	998	1
18	female	29	taste	Experiment	Congruent	a1	1213	1
18	female	29	taste	Experiment	Congruent	a1	1280	1
18	female	29	taste	Experiment	Incongruent	a1	1447	1
18	female	29	taste	Experiment	Incongruent	a1	1714	1
18	female	29	taste	Experiment	Congruent	a2	1031	1
18	female	29	taste	Experiment	Congruent	a2	1629	1
18	female	29	taste	Experiment	Incongruent	a2	1647	1
18	female	29	taste	Experiment	Incongruent	a2	1482	1
18	female	29	taste	Experiment	Congruent	a3	1597	1
18	female	29	taste	Experiment	Congruent	a3	2765	1
18	female	29	taste	Experiment	Incongruent	a3	1931	1
18	female	29	taste	Experiment	Incongruent	a3	2381	1
18	female	29	taste	Experiment	Congruent	a4	1515	1
18	female	29	taste	Experiment	Congruent	a4	1181	1
18	female	29	taste	Experiment	Incongruent	a4	2181	1
18	female	29	taste	Experiment	Incongruent	a4	2665	1
18	female	29	taste	Experiment	Congruent	r1	1630	1
18	female	29	taste	Experiment	Congruent	r1	1215	1
18	female	29	taste	Experiment	Incongruent	r1	1631	1
18	female	29	taste	Experiment	Incongruent	r1	1447	1
18	female	29	taste	Experiment	Congruent	r2	1715	1
18	female	29	taste	Experiment	Congruent	r2	1548	1
18	female	29	taste	Experiment	Incongruent	r2	1828	1
18	female	29	taste	Experiment	Incongruent	r2	1581	1
18	female	29	taste	Experiment	Congruent	r3	1517	1
18	female	29	taste	Experiment	Congruent	r3	1281	1
18	female	29	taste	Experiment	Incongruent	r3	1763	1
18	female	29	taste	Experiment	Incongruent	r3	2481	1
18	female	29	taste	Experiment	Congruent	r4	1396	1
18	female	29	taste	Experiment	Congruent	r4	1281	1
18	female	29	taste	Experiment	Incongruent	r4	2233	1
18	female	29	taste	Experiment	Incongruent	r4	2319	1
18	female	29	shape	Experiment	Congruent	sour	1312	1
18	female	29	shape	Experiment	Congruent	sour	1365	1
18	female	29	shape	Experiment	Congruent	sour	1398	1
18	female	29	shape	Experiment	Congruent	sour	1865	1
18	female	29	shape	Experiment	Congruent	sour	1214	1
18	female	29	shape	Experiment	Congruent	sour	1166	1
18	female	29	shape	Experiment	Congruent	sour	1051	1
18	female	29	shape	Experiment	Congruent	sour	1248	1
18	female	29	shape	Experiment	Incongruent	sour	1248	1
18	female	29	shape	Experiment	Incongruent	sour	1531	1
18	female	29	shape	Experiment	Incongruent	sour	1098	1
18	female	29	shape	Experiment	Incongruent	sour	931	1
18	female	29	shape	Experiment	Incongruent	sour	1364	1
18	female	29	shape	Experiment	Incongruent	sour	965	1
18	female	29	shape	Experiment	Incongruent	sour	1099	1
18	female	29	shape	Experiment	Incongruent	sour	1180	1
18	female	29	shape	Experiment	Congruent	sweet	1483	1
18	female	29	shape	Experiment	Congruent	sweet	998	1
18	female	29	shape	Experiment	Congruent	sweet	1331	1
18	female	29	shape	Experiment	Congruent	sweet	1349	1
18	female	29	shape	Experiment	Congruent	sweet	1465	1
18	female	29	shape	Experiment	Congruent	sweet	1465	1
18	female	29	shape	Experiment	Congruent	sweet	1200	1
18	female	29	shape	Experiment	Congruent	sweet	1215	1
18	female	29	shape	Experiment	Incongruent	sweet	881	1
18	female	29	shape	Experiment	Incongruent	sweet	930	1
18	female	29	shape	Experiment	Incongruent	sweet	1681	1
18	female	29	shape	Experiment	Incongruent	sweet	897	1
18	female	29	shape	Experiment	Incongruent	sweet	844	1
18	female	29	shape	Experiment	Incongruent	sweet	1032	1
18	female	29	shape	Experiment	Incongruent	sweet	964	1
18	female	29	shape	Experiment	Incongruent	sweet	930	1
19	male	29	taste	Practice	Congruent	a1	1050	1
19	male	29	taste	Practice	Congruent	a1	1550	0
19	male	29	taste	Practice	Incongruent	a1	1065	1
19	male	29	taste	Practice	Incongruent	a1	750	1
19	male	29	taste	Practice	Congruent	a2	1199	1
19	male	29	taste	Practice	Congruent	a2	1283	1
19	male	29	taste	Practice	Incongruent	a2	1368	1
19	male	29	taste	Practice	Incongruent	a2	850	1
19	male	29	taste	Practice	Congruent	r1	1100	0
19	male	29	taste	Practice	Congruent	r1	1732	1
19	male	29	taste	Practice	Incongruent	r1	1017	0
19	male	29	taste	Practice	Incongruent	r1	832	1
19	male	29	taste	Practice	Congruent	r2	1217	1
19	male	29	taste	Practice	Congruent	r2	1132	1
19	male	29	taste	Practice	Incongruent	r2	1333	1
19	male	29	taste	Practice	Incongruent	r2	917	1
19	male	29	shape	Practice	Congruent	sour	1001	0
19	male	29	shape	Practice	Congruent	sour	2000	1
19	male	29	shape	Practice	Congruent	sour	1685	1
19	male	29	shape	Practice	Congruent	sour	1382	1
19	male	29	shape	Practice	Incongruent	sour	1034	1
19	male	29	shape	Practice	Incongruent	sour	2169	1
19	male	29	shape	Practice	Incongruent	sour	1100	1
19	male	29	shape	Practice	Incongruent	sour	988	1
19	male	29	shape	Practice	Congruent	sweet	1684	0
19	male	29	shape	Practice	Congruent	sweet	1498	1
19	male	29	shape	Practice	Congruent	sweet	1234	1
19	male	29	shape	Practice	Congruent	sweet	1201	1
19	male	29	shape	Practice	Incongruent	sweet	868	1
19	male	29	shape	Practice	Incongruent	sweet	1033	1
19	male	29	shape	Practice	Incongruent	sweet	1283	1
19	male	29	shape	Practice	Incongruent	sweet	1217	1
19	male	29	taste	Experiment	Congruent	a1	1865	1
19	male	29	taste	Experiment	Congruent	a1	1601	1
19	male	29	taste	Experiment	Incongruent	a1	1283	1
19	male	29	taste	Experiment	Incongruent	a1	1783	1
19	male	29	taste	Experiment	Congruent	a2	1167	1
19	male	29	taste	Experiment	Congruent	a2	950	1
19	male	29	taste	Experiment	Incongruent	a2	966	1
19	male	29	taste	Experiment	Incongruent	a2	933	1
19	male	29	taste	Experiment	Congruent	a3	984	1
19	male	29	taste	Experiment	Congruent	a3	1084	1
19	male	29	taste	Experiment	Incongruent	a3	1216	0
19	male	29	taste	Experiment	Incongruent	a3	1033	0
19	male	29	taste	Experiment	Congruent	a4	1250	0
19	male	29	taste	Experiment	Congruent	a4	1532	1
19	male	29	taste	Experiment	Incongruent	a4	1351	1
19	male	29	taste	Experiment	Incongruent	a4	966	1
19	male	29	taste	Experiment	Congruent	r1	1350	1
19	male	29	taste	Experiment	Congruent	r1	1935	0
19	male	29	taste	Experiment	Incongruent	r1	1050	1
19	male	29	taste	Experiment	Incongruent	r1	901	1
19	male	29	taste	Experiment	Congruent	r2	1083	1
19	male	29	taste	Experiment	Congruent	r2	1151	1
19	male	29	taste	Experiment	Incongruent	r2	1135	0
19	male	29	taste	Experiment	Incongruent	r2	883	1
19	male	29	taste	Experiment	Congruent	r3	984	1
19	male	29	taste	Experiment	Congruent	r3	1033	1
19	male	29	taste	Experiment	Incongruent	r3	1083	1
19	male	29	taste	Experiment	Incongruent	r3	917	1
19	male	29	taste	Experiment	Congruent	r4	1001	1
19	male	29	taste	Experiment	Congruent	r4	1250	1
19	male	29	taste	Experiment	Incongruent	r4	1085	0
19	male	29	taste	Experiment	Incongruent	r4	801	1
19	male	29	shape	Experiment	Congruent	sour	1517	1
19	male	29	shape	Experiment	Congruent	sour	1151	1
19	male	29	shape	Experiment	Congruent	sour	1015	1
19	male	29	shape	Experiment	Congruent	sour	1668	1
19	male	29	shape	Experiment	Congruent	sour	1183	1
19	male	29	shape	Experiment	Congruent	sour	901	1
19	male	29	shape	Experiment	Congruent	sour	833	1
19	male	29	shape	Experiment	Congruent	sour	1050	1
19	male	29	shape	Experiment	Incongruent	sour	917	1
19	male	29	shape	Experiment	Incongruent	sour	1050	1
19	male	29	shape	Experiment	Incongruent	sour	885	1
19	male	29	shape	Experiment	Incongruent	sour	1000	1
19	male	29	shape	Experiment	Incongruent	sour	801	1
19	male	29	shape	Experiment	Incongruent	sour	800	1
19	male	29	shape	Experiment	Incongruent	sour	1100	1
19	male	29	shape	Experiment	Incongruent	sour	917	1
19	male	29	shape	Experiment	Congruent	sweet	1167	0
19	male	29	shape	Experiment	Congruent	sweet	1234	1
19	male	29	shape	Experiment	Congruent	sweet	1284	1
19	male	29	shape	Experiment	Congruent	sweet	1133	1
19	male	29	shape	Experiment	Congruent	sweet	1400	1
19	male	29	shape	Experiment	Congruent	sweet	1800	1
19	male	29	shape	Experiment	Congruent	sweet	1084	1
19	male	29	shape	Experiment	Congruent	sweet	1249	1
19	male	29	shape	Experiment	Incongruent	sweet	983	1
19	male	29	shape	Experiment	Incongruent	sweet	1034	1
19	male	29	shape	Experiment	Incongruent	sweet	816	1
19	male	29	shape	Experiment	Incongruent	sweet	1562	1
19	male	29	shape	Experiment	Incongruent	sweet	1151	1
19	male	29	shape	Experiment	Incongruent	sweet	1085	1
19	male	29	shape	Experiment	Incongruent	sweet	1251	1
19	male	29	shape	Experiment	Incongruent	sweet	901	1
20	female	31	taste	Practice	Congruent	a1	2533	1
20	female	31	taste	Practice	Congruent	a1	1317	0
20	female	31	taste	Practice	Incongruent	a1	1667	1
20	female	31	taste	Practice	Incongruent	a1	2267	1
20	female	31	taste	Practice	Congruent	a2	1750	0
20	female	31	taste	Practice	Congruent	a2	1417	1
20	female	31	taste	Practice	Incongruent	a2	2550	1
20	female	31	taste	Practice	Incongruent	a2	1234	1
20	female	31	taste	Practice	Congruent	r1	1900	0
20	female	31	taste	Practice	Congruent	r1	2085	1
20	female	31	taste	Practice	Incongruent	r1	1284	1
20	female	31	taste	Practice	Incongruent	r1	2267	1
20	female	31	taste	Practice	Congruent	r2	3250	1
20	female	31	taste	Practice	Congruent	r2	2633	1
20	female	31	taste	Practice	Incongruent	r2	1017	1
20	female	31	taste	Practice	Incongruent	r2	1217	1
20	female	31	shape	Practice	Congruent	sour	1283	1
20	female	31	shape	Practice	Congruent	sour	1549	1
20	female	31	shape	Practice	Congruent	sour	1415	1
20	female	31	shape	Practice	Congruent	sour	1899	1
20	female	31	shape	Practice	Incongruent	sour	1283	1
20	female	31	shape	Practice	Incongruent	sour	2000	1
20	female	31	shape	Practice	Incongruent	sour	1449	1
20	female	31	shape	Practice	Incongruent	sour	1583	1
20	female	31	shape	Practice	Congruent	sweet	1000	1
20	female	31	shape	Practice	Congruent	sweet	1351	1
20	female	31	shape	Practice	Congruent	sweet	2032	1
20	female	31	shape	Practice	Congruent	sweet	899	1
20	female	31	shape	Practice	Incongruent	sweet	1684	1
20	female	31	shape	Practice	Incongruent	sweet	1532	1
20	female	31	shape	Practice	Incongruent	sweet	2033	1
20	female	31	shape	Practice	Incongruent	sweet	1284	1
20	female	31	taste	Experiment	Congruent	a1	1300	1
20	female	31	taste	Experiment	Congruent	a1	1666	1
20	female	31	taste	Experiment	Incongruent	a1	1233	1
20	female	31	taste	Experiment	Incongruent	a1	1550	1
20	female	31	taste	Experiment	Congruent	a2	919	0
20	female	31	taste	Experiment	Congruent	a2	1466	1
20	female	31	taste	Experiment	Incongruent	a2	1700	1
20	female	31	taste	Experiment	Incongruent	a2	1950	0
20	female	31	taste	Experiment	Congruent	a3	1001	1
20	female	31	taste	Experiment	Congruent	a3	1583	1
20	female	31	taste	Experiment	Incongruent	a3	1467	1
20	female	31	taste	Experiment	Incongruent	a3	1550	1
20	female	31	taste	Experiment	Congruent	a4	868	0
20	female	31	taste	Experiment	Congruent	a4	1383	1
20	female	31	taste	Experiment	Incongruent	a4	2232	1
20	female	31	taste	Experiment	Incongruent	a4	1017	0
20	female	31	taste	Experiment	Congruent	r1	1183	1
20	female	31	taste	Experiment	Congruent	r1	1800	1
20	female	31	taste	Experiment	Incongruent	r1	1133	1
20	female	31	taste	Experiment	Incongruent	r1	1418	1
20	female	31	taste	Experiment	Congruent	r2	2117	1
20	female	31	taste	Experiment	Congruent	r2	1450	1
20	female	31	taste	Experiment	Incongruent	r2	1433	1
20	female	31	taste	Experiment	Incongruent	r2	984	1
20	female	31	taste	Experiment	Congruent	r3	1801	1
20	female	31	taste	Experiment	Congruent	r3	1234	1
20	female	31	taste	Experiment	Incongruent	r3	1800	0
20	female	31	taste	Experiment	Incongruent	r3	1317	1
20	female	31	taste	Experiment	Congruent	r4	1433	1
20	female	31	taste	Experiment	Congruent	r4	1334	0
20	female	31	taste	Experiment	Incongruent	r4	1183	1
20	female	31	taste	Experiment	Incongruent	r4	968	1
20	female	31	shape	Experiment	Congruent	sour	883	1
20	female	31	shape	Experiment	Congruent	sour	1183	1
20	female	31	shape	Experiment	Congruent	sour	1034	1
20	female	31	shape	Experiment	Congruent	sour	1284	1
20	female	31	shape	Experiment	Congruent	sour	1384	1
20	female	31	shape	Experiment	Congruent	sour	1250	1
20	female	31	shape	Experiment	Congruent	sour	750	1
20	female	31	shape	Experiment	Congruent	sour	1527	1
20	female	31	shape	Experiment	Incongruent	sour	1233	1
20	female	31	shape	Experiment	Incongruent	sour	1085	1
20	female	31	shape	Experiment	Incongruent	sour	1066	1
20	female	31	shape	Experiment	Incongruent	sour	1166	1
20	female	31	shape	Experiment	Incongruent	sour	1200	1
20	female	31	shape	Experiment	Incongruent	sour	984	1
20	female	31	shape	Experiment	Incongruent	sour	1066	1
20	female	31	shape	Experiment	Incongruent	sour	1433	1
20	female	31	shape	Experiment	Congruent	sweet	1034	1
20	female	31	shape	Experiment	Congruent	sweet	1817	1
20	female	31	shape	Experiment	Congruent	sweet	866	1
20	female	31	shape	Experiment	Congruent	sweet	1201	1
20	female	31	shape	Experiment	Congruent	sweet	1017	1
20	female	31	shape	Experiment	Congruent	sweet	983	1
20	female	31	shape	Experiment	Congruent	sweet	899	0
20	female	31	shape	Experiment	Congruent	sweet	1318	1
20	female	31	shape	Experiment	Incongruent	sweet	1434	1
20	female	31	shape	Experiment	Incongruent	sweet	1318	1
20	female	31	shape	Experiment	Incongruent	sweet	1915	1
20	female	31	shape	Experiment	Incongruent	sweet	1066	1
20	female	31	shape	Experiment	Incongruent	sweet	1168	1
20	female	31	shape	Experiment	Incongruent	sweet	1049	1
20	female	31	shape	Experiment	Incongruent	sweet	1267	1
20	female	31	shape	Experiment	Incongruent	sweet	983	1
21	female	31	taste	Practice	Congruent	a1	2203	1
21	female	31	taste	Practice	Congruent	a1	1859	1
21	female	31	taste	Practice	Incongruent	a1	2547	1
21	female	31	taste	Practice	Incongruent	a1	2781	1
21	female	31	taste	Practice	Congruent	a2	2297	1
21	female	31	taste	Practice	Congruent	a2	2547	1
21	female	31	taste	Practice	Incongruent	a2	4047	1
21	female	31	taste	Practice	Incongruent	a2	1875	1
21	female	31	taste	Practice	Congruent	r1	2360	0
21	female	31	taste	Practice	Congruent	r1	2625	1
21	female	31	taste	Practice	Incongruent	r1	1640	1
21	female	31	taste	Practice	Incongruent	r1	2563	0
21	female	31	taste	Practice	Congruent	r2	2640	1
21	female	31	taste	Practice	Congruent	r2	6250	1
21	female	31	taste	Practice	Incongruent	r2	2844	1
21	female	31	taste	Practice	Incongruent	r2	1953	0
21	female	31	shape	Practice	Congruent	sour	1484	1
21	female	31	shape	Practice	Congruent	sour	1203	1
21	female	31	shape	Practice	Congruent	sour	1157	1
21	female	31	shape	Practice	Congruent	sour	1953	1
21	female	31	shape	Practice	Incongruent	sour	4125	1
21	female	31	shape	Practice	Incongruent	sour	2344	0
21	female	31	shape	Practice	Incongruent	sour	2859	0
21	female	31	shape	Practice	Incongruent	sour	2344	1
21	female	31	shape	Practice	Congruent	sweet	1609	1
21	female	31	shape	Practice	Congruent	sweet	2281	1
21	female	31	shape	Practice	Congruent	sweet	2047	1
21	female	31	shape	Practice	Congruent	sweet	1641	1
21	female	31	shape	Practice	Incongruent	sweet	2578	1
21	female	31	shape	Practice	Incongruent	sweet	4407	0
21	female	31	shape	Practice	Incongruent	sweet	2875	1
21	female	31	shape	Practice	Incongruent	sweet	3235	0
21	female	31	taste	Experiment	Congruent	a1	1969	1
21	female	31	taste	Experiment	Congruent	a1	1219	1
21	female	31	taste	Experiment	Incongruent	a1	1844	1
21	female	31	taste	Experiment	Incongruent	a1	1969	1
21	female	31	taste	Experiment	Congruent	a2	1344	0
21	female	31	taste	Experiment	Congruent	a2	1547	1
21	female	31	taste	Experiment	Incongruent	a2	1922	0
21	female	31	taste	Experiment	Incongruent	a2	1532	1
21	female	31	taste	Experiment	Congruent	a3	1984	1
21	female	31	taste	Experiment	Congruent	a3	2891	1
21	female	31	taste	Experiment	Incongruent	a3	2203	1
21	female	31	taste	Experiment	Incongruent	a3	2094	1
21	female	31	taste	Experiment	Congruent	a4	3344	0
21	female	31	taste	Experiment	Congruent	a4	1359	1
21	female	31	taste	Experiment	Incongruent	a4	1141	0
21	female	31	taste	Experiment	Incongruent	a4	1625	1
21	female	31	taste	Experiment	Congruent	r1	2000	1
21	female	31	taste	Experiment	Congruent	r1	1640	1
21	female	31	taste	Experiment	Incongruent	r1	1906	1
21	female	31	taste	Experiment	Incongruent	r1	1656	0
21	female	31	taste	Experiment	Congruent	r2	1782	1
21	female	31	taste	Experiment	Congruent	r2	1375	1
21	female	31	taste	Experiment	Incongruent	r2	2047	1
21	female	31	taste	Experiment	Incongruent	r2	4297	1
21	female	31	taste	Experiment	Congruent	r3	2000	1
21	female	31	taste	Experiment	Congruent	r3	1484	1
21	female	31	taste	Experiment	Incongruent	r3	1594	0
21	female	31	taste	Experiment	Incongruent	r3	1969	0
21	female	31	taste	Experiment	Congruent	r4	1422	1
21	female	31	taste	Experiment	Congruent	r4	2766	1
21	female	31	taste	Experiment	Incongruent	r4	1094	1
21	female	31	taste	Experiment	Incongruent	r4	1469	0
21	female	31	shape	Experiment	Congruent	sour	1782	1
21	female	31	shape	Experiment	Congruent	sour	2500	1
21	female	31	shape	Experiment	Congruent	sour	1656	1
21	female	31	shape	Experiment	Congruent	sour	1390	1
21	female	31	shape	Experiment	Congruent	sour	1250	1
21	female	31	shape	Experiment	Congruent	sour	1562	1
21	female	31	shape	Experiment	Congruent	sour	1484	1
21	female	31	shape	Experiment	Congruent	sour	1610	1
21	female	31	shape	Experiment	Incongruent	sour	2265	1
21	female	31	shape	Experiment	Incongruent	sour	2687	1
21	female	31	shape	Experiment	Incongruent	sour	1391	1
21	female	31	shape	Experiment	Incongruent	sour	1735	1
21	female	31	shape	Experiment	Incongruent	sour	2219	1
21	female	31	shape	Experiment	Incongruent	sour	1906	1
21	female	31	shape	Experiment	Incongruent	sour	1875	1
[truncated: 22,289 more rows]
